# Supplementary material for: Molecular characterization of colorectal adenomas reveals POFUT1 as a candidate driver of tumor progression
Source: Int J Cancer. 2019 Aug 30;146(7):1979–92. doi: 10.1002/ijc.32627 (PMC7027554; doi:10.1002/ijc.32627)
Supplement: Supplementary file 1 — Appendix S1: Supplementary Tables [file IJC-146-1979-s001.xlsx]

## Sheet: Supplementary Table 1
Supplementary Table 1. Spectronaut settings used for protein identification and quantification
Spectronaut settings
Data Extraction
MS1 Mass Tolerance Strategy	Dynamic
Correction Factor	1
MS2 Mass Tolerance Strategy	Dynamic
Correction Factor	1
XIC Extraction
XIC RT Extraction Window	Dynamic
Correction Factor	1
Calibration
Calibration Mode	Automatic
Precision iRT	TRUE
iRT Calibration Strategy	Non-linear iRT calibration
Identification
Generate Decoys	TRUE
Decoy Limit Strategy	Dynamic
Library Size Fraction	0.1
Minimum Limit	5000
Decoy Method	Scrambled
Machine Learning	#5f
Protein Qvalue Cutoff	0.01
Pvalue Estimator	Kernel density estimator
Precursor Qvalue Cutoff	0.01
Quantification
Interference Correction	TRUE
Major (Protein) Grouping	by Protein-Group Id
Minor (Peptide) Grouping	by Stripped Sequence
Minor Group Top N	TRUE
Min	1
Max	3
Minor Group Quantity	Mean precursor quantity
Major Group Top N	TRUE
Min	1
Max	3
Major Group Quantity	Mean peptide quantity
Quantity MS-Level	MS2
Quantity Type	Area
Proteotypicity Filter	None
Data Filtering	Qvalue
Cross Run Normalization	FALSE
Workflow
Default Labeling Type	LABEL
Profiling Strategy	None
Unify Peptide Peaks	FALSE
Protein Inference
Protein Inference Workflow	Automatic

## Sheet: Supplementary Table 2
Supplementary Table 2. Clinical and molecular characteristics of the study dataset. All adenomas were independent lesions without a focus of cancer.
PATIENT ID	SAMPLE ID	Sex	Age	Location	Tissue type	Microsatellite status	Risk of progression	Histology	Dysplasia	Differentiation Grade	Stage	Size (in mm)
NGS-001	NGS-001-A	Female	65	NA	colorectal adenoma	MSS	low-risk	villous	low grade			50
NGS-001	NGS-001-C	Female	65	NA	colorectal carcinoma	MSS				well/moderate	IV	70
NGS-001	NGS-001-N	Female	65	NA	normal adjacent colon
NGS-002	NGS-002-A	Male	71	sigmoid	colorectal adenoma	MSS	high-risk	tubular	low grade			15
NGS-002	NGS-002-C	Male	71	sigmoid	colorectal carcinoma	MSS				well/moderate	III	45
NGS-002	NGS-002-N	Male	71	sigmoid	normal adjacent colon
NGS-005	NGS-005-A	Female	65	cecum	colorectal adenoma	MSS	low-risk	tubulovillous	low grade			20
NGS-005	NGS-005-C	Female	65	cecum	colorectal carcinoma	MSS				well/moderate	III	60
NGS-005	NGS-005-N	Female	65	cecum	normal adjacent colon
NGS-062	NGS-062-A	Female	75	NA	colorectal adenoma	MSI		tubulovillous	high grade			10
NGS-062	NGS-062-C	Female	75	cecum	colorectal carcinoma	MSI				less/not	II	100
NGS-062	NGS-062-N	Female	75	cecum	normal adjacent colon
NGS-016	NGS-016-A	Male	71	cecum	colorectal adenoma	MSS	high-risk	tubulovillous	high grade			45
NGS-016	NGS-069-C	Male	71	sigmoid	colorectal carcinoma	MSS				well/moderate	I	30
NGS-016	NGS-016-N	Male	71	cecum	normal adjacent colon
NGS-061	NGS-061-A	Male	80	sigmoid	colorectal adenoma	MSS	low-risk	tubulovillous	low grade			25
NGS-061	NGS-061-C	Male	80	NA	colorectal carcinoma	MSS				well/moderate	I or III	80
NGS-004	NGS-004-A	Male	73	sigmoid	colorectal adenoma	MSS	1 CAE	tubular	high grade			23
NGS-031	NGS-031-C	Male	69	colon descendens	colorectal carcinoma	MSS				well/moderate	I	30
NGS-007	NGS-007-A	Male	65	NA	colorectal adenoma	MSS	low-risk	tubulovillous	low grade			40
NGS-033	NGS-033-C	Female	63	NA	colorectal carcinoma	MSS				well/moderate	II	75
NGS-020	NGS-020-A	Male	70	sigmoid	colorectal adenoma	MSS	high-risk	tubular	low grade			11
NGS-034	NGS-034-C	Female	69	colon transversum	colorectal carcinoma	MSS				well/moderate	II	45
NGS-006	NGS-006-A	Male	78	sigmoid	colorectal adenoma	MSS	No information	tubulovillous	low grade			14
NGS-035	NGS-035-C	Female	68	sigmoid	colorectal carcinoma	MSS				well/moderate	III	33
NGS-008	NGS-008-A	Male	66	sigmoid	colorectal adenoma	MSS	low-risk	tubulovillous	low grade			20
NGS-036	NGS-036-C	Male	68	colon ascendens	colorectal carcinoma	MSI				NA	III	18
NGS-009	NGS-009-A	Male	59	rectum	colorectal adenoma	MSS	No information	villous	low grade			12
NGS-038	NGS-038-C	Male	81	NA	colorectal carcinoma	MSS				well/moderate	II	40
NGS-011	NGS-011-A	Female	72	rectum	colorectal adenoma	MSS	low-risk	tubulovillous	high grade			25
NGS-040	NGS-040-C	Female	85	colon transversum	colorectal carcinoma	MSS				well/moderate	I	30
NGS-013	NGS-013-A	Female	52	rectum	colorectal adenoma	MSS	1 CAE	villous	low grade			70
NGS-041	NGS-041-C	Male	67	sigmoid	colorectal carcinoma	MSI				well/moderate	II	35
NGS-014	NGS-014-A	Male	63	sigmoid	colorectal adenoma	MSS	high-risk	tubulovillous	high grade			35
NGS-042	NGS-042-C	Male	81	colon transversum	colorectal carcinoma	MSS				well/moderate	II	45
NGS-017	NGS-017-A	Female	60	sigmoid	colorectal adenoma	MSS	high-risk	tubulovillous	high grade			20
NGS-043	NGS-043-C	Male	81	sigmoid	colorectal carcinoma	MSS				well/moderate	II	34
NGS-019	NGS-019-A	Female	79	colon ascendens	colorectal adenoma	MSS	high-risk	tubular	low grade			15
NGS-050	NGS-050-C	Male	82	sigmoid	colorectal carcinoma	MSS				well/moderate	I	35
NGS-021	NGS-021-A	Female	72	colon transversum	colorectal adenoma	MSS	low-risk	tubulovillous	low grade			18
NGS-051	NGS-051-C	Female	75	colon ascendens	colorectal carcinoma	MSI				less/not	III	50
NGS-022	NGS-022-A	Male	68	rectosigmoid	colorectal adenoma	MSS	low-risk	tubulovillous	low grade			15
NGS-052	NGS-052-C	Female	89	NA	colorectal carcinoma	MSI				less/not	II	60
NGS-025	NGS-025-A	Male	79	sigmoid	colorectal adenoma	MSS	low-risk	tubulovillous	low grade			20
NGS-054	NGS-054-C	Male	62	sigmoid	colorectal carcinoma	MSS				well/moderate	II	50
NGS-026	NGS-026-A	Female	74	rectum	colorectal adenoma	MSS	low-risk	tubulovillous	high grade			22
NGS-057	NGS-057-C	Male	60	sigmoid	colorectal carcinoma	MSS				well/moderate	IV	50
NGS-027	NGS-027-A	Male	67	colon descendens	colorectal adenoma	MSI		tubular	low grade			15
NGS-059	NGS-059-C	Female	88	sigmoid	colorectal carcinoma	MSS				well/moderate	I	35
NGS-029	NGS-029-A	Male	75	cecum	colorectal adenoma	MSS	low-risk	villous	high grade			45
NGS-060	NGS-060-C	Male	77	NA	colorectal carcinoma	MSI				less/not	II	80
NGS-030	NGS-030-A	Female	62	rectum	colorectal adenoma	MSS	low-risk	tubulovillous	low grade			32
NGS-063	NGS-063-C	Female	67	cecum	colorectal carcinoma	MSS				well/moderate	III	55
NGS-044	NGS-044-A	Female	75	NA	colorectal adenoma	MSS	high-risk	tubulovillous	high grade			15
NGS-064	NGS-064-C	Male	75	cecum	colorectal carcinoma	MSS				well/moderate	IV	40
NGS-045	NGS-045-A	Female	81	rectum	colorectal adenoma	MSS	high-risk	tubulovillous	high grade			30
NGS-066	NGS-066-C	Female	78	cecum	colorectal carcinoma	MSS				well/moderate	II	30
NGS-046	NGS-046-A	Male	64	colon descendens	colorectal adenoma	MSS	low-risk	tubular	low grade			15
NGS-068	NGS-068-C	Male	67	rectum	colorectal carcinoma	MSS				well/moderate	I	37
NGS-047	NGS-047-A	Male	73	colon descendens	colorectal adenoma	MSS	high-risk	tubulovillous	low grade			25
NGS-070	NGS-070-C	Female	55	cecum	colorectal carcinoma	MSS				well/moderate	II	70
NGS-048	NGS-048-A	Female	51	sigmoid	colorectal adenoma	MSS	low-risk	tubulovillous	low grade			22
NGS-071	NGS-071-C	Female	88	NA	colorectal carcinoma	MSS				well/moderate	I	60
NGS-049	NGS-049-A	Female	59	sigmoid	colorectal adenoma	MSS	low-risk	tubulovillous	low grade			21
NGS-072	NGS-072-C	Female	58	cecum	colorectal carcinoma	MSS				well/moderate	II	48
NGS-017	NGS-017-N	Female	60	sigmoid	normal adjacent colon
NGS-030	NGS-030-N	Female	62	rectum	normal adjacent colon
NGS-034	NGS-034-N	Female	69	colon transversum	normal adjacent colon
NGS-051	NGS-051-N	Female	75	colon ascendens	normal adjacent colon
NGS-052	NGS-052-N	Female	89	NA	normal adjacent colon
NGS-072	NGS-072-N	Female	58	cecum	normal adjacent colon
NGS-004	NGS-004-N	Male	73	sigmoid	normal adjacent colon
NGS-014	NGS-014-N	Male	63	sigmoid	normal adjacent colon
NGS-029	NGS-029-N	Male	75	cecum	normal adjacent colon
NGS-031	NGS-031-N	Male	69	colon descendens	normal adjacent colon
NGS-036	NGS-036-N	Male	68	colon ascendens	normal adjacent colon
NGS-038	NGS-038-N	Male	81	NA	normal adjacent colon
NGS-041	NGS-041-N	Male	67	sigmoid	normal adjacent colon

## Sheet: Supplementary Table 3
Supplementary Table 3. Cancer associated events (CAEs) - DNA copy number aberrations and the risk of progression to cancer for the adenomas. See legend on the right
	Cancer associated events											Legend:
Sample name	8q	13q	20q	8p	15q	17p	18q		Risk of progression			Variable	Explanation
NGS-001-A	0	0	0	0	0	0	0		low			0	no copy number aberration
NGS-002-A	0	1	1	0	0	0	0		high			1	copy number aberration present
NGS-004-A	0	1	0	0	0	0	0		1 CAE			high	2 out of 7 aberrations present
NGS-005-A	0	0	0	0	0	0	0		low			low	0 out of 7 aberrations present
NGS-006-A	0	NA	NA	0	0	0	NA		NA			1 CAE	1 out of 7 aberrations present
NGS-007-A	0	0	0	0	0	0	0		low			MSI	MSI lesion, the CAEs definition does not apply
NGS-008-A	0	0	0	0	0	0	0		low			NA	not available
NGS-009-A	0	NA	1	0	0	0	0		NA
NGS-011-A	0	0	0	0	0	0	0		low
NGS-013-A	0	0	0	0	0	0	1		1 CAE
NGS-014-A	1	1	1	0	0	0	1		high
NGS-016-A	1	1	1	0	0	0	1		high
NGS-017-A	0	1	1	0	0	0	0		high
NGS-019-A	1	1	1	0	0	0	0		high
NGS-020-A	1	1	1	0	0	0	0		high
NGS-021-A	0	0	0	0	0	0	0		low
NGS-022-A	0	0	0	0	0	0	0		low
NGS-025-A	0	0	0	0	0	0	0		low
NGS-026-A	0	0	0	0	0	0	0		low
NGS-027-A	0	0	0	0	0	0	0		MSI
NGS-029-A	0	0	0	0	0	0	0		low
NGS-030-A	0	0	0	0	0	0	0		low
NGS-044-A	0	0	1	1	0	0	1		high
NGS-045-A	0	0	1	1	0	0	1		high
NGS-046-A	0	0	0	0	0	0	0		low
NGS-047-A	1	1	1	0	0	0	0		high
NGS-048-A	0	0	0	0	0	0	0		low
NGS-049-A	0	0	0	0	0	0	0		low
NGS-061-A	0	0	0	0	0	0	0		low
NGS-062-A	0	0	0	0	0	0	0		MSI

## Sheet: Supplementary Table 4
Supplementary Table 4. Association between risk of progression and pathological adenoma features. P-values and odds ratios were obtained using Fisher exact test.
Comparison	Risk of progression		Fisher exact test
	low	high	p-value	odds ratio
Dysplasia			0.099	4.6
high grade	3	5
low grade	12	4
Histology			0.13	6.4
tubulovillous/villous	14	6
tubular	1	3
Size (median = 21.5 mm)			1	0.7
≥ 21.5 mm	4	8
< 21.5 mm	5	7

## Sheet: Supplementary Table 5
Supplementary Table 5. Results of the differential gene expression analysis between high-risk and low-risk adenomas. Genes with positive log2 Fold Change value are higher expressed in high-risk adenomas when compared to low-risk adenomas. Results are sorted by adjusted p-value.
Gene Symbol	Ensembl ID	log2 Fold Change	p-value	adjusted p-value
CELP	ENSG00000170827.5	2.83	1.19e-15	3.29e-11
CEL	ENSG00000170835.10	2.55	5.63e-14	7.76e-10
KCNN2	ENSG00000080709.10	-2.15	3.75e-13	3.45e-09
SLC6A4	ENSG00000108576.5	2.03	5.76e-12	3.97e-08
ARSJ	ENSG00000180801.11	-2	2.02e-11	1.07e-07
RNF144A	ENSG00000151692.10	-1.12	2.32e-11	1.07e-07
C20orf112	ENSG00000197183.8	0.59	1.02e-10	4.02e-07
EIF6	ENSG00000242372.2	0.71	1.48e-09	5.12e-06
PI3	ENSG00000124102.4	2.06	2.19e-09	6.71e-06
PCDH8	ENSG00000136099.9	2.18	2.54e-09	6.82e-06
TM9SF4	ENSG00000101337.11	0.57	2.72e-09	6.82e-06
GNG4	ENSG00000168243.6	2.15	4.36e-09	1e-05
VWCE	ENSG00000167992.8	1.76	4.8e-09	1.02e-05
PLAGL2	ENSG00000126003.6	0.91	8.48e-09	1.67e-05
RPRD1B	ENSG00000101413.7	0.45	2.15e-08	3.7e-05
WISP2	ENSG00000064205.6	1.93	2.02e-08	3.7e-05
C3orf52	ENSG00000114529.8	-0.95	3.04e-08	4.66e-05
SLC2A5	ENSG00000142583.13	1.46	2.97e-08	4.66e-05
CDK5RAP1	ENSG00000101391.16	0.45	4.7e-08	6.6e-05
ZSWIM3	ENSG00000132801.5	0.82	4.79e-08	6.6e-05
HYAL1	ENSG00000114378.12	-1.5	6.26e-08	8.23e-05
LONRF3	ENSG00000175556.12	-0.88	6.92e-08	8.62e-05
SIRPB1	ENSG00000101307.11	1.42	7.19e-08	8.62e-05
CHAMP1	ENSG00000198824.4	0.42	8.99e-08	0.000103
EPHB1	ENSG00000154928.12	1.81	1.02e-07	0.000108
HNF4A	ENSG00000101076.12	0.66	1.02e-07	0.000108
NHSL2	ENSG00000204131.6	0.97	1.14e-07	0.000116
NAALADL1	ENSG00000168060.10	1.37	1.27e-07	0.000125
STX16	ENSG00000124222.17	0.66	1.51e-07	0.000139
TMEM150B	ENSG00000180061.5	1.49	1.48e-07	0.000139
ERCC5	ENSG00000134899.13	0.39	1.7e-07	0.000148
GCSAM	ENSG00000174500.8	-0.9	1.71e-07	0.000148
C11orf95	ENSG00000188070.8	1.3	2.56e-07	0.000202
DNM1	ENSG00000106976.14	1.45	2.57e-07	0.000202
MFAP2	ENSG00000117122.9	1.37	3.12e-07	0.000239
CSF3R	ENSG00000119535.13	1.11	3.28e-07	0.000241
LINC00930	ENSG00000258647.1	-1.77	3.4e-07	0.000241
TBX18	ENSG00000112837.12	1.86	3.36e-07	0.000241
PLA2G12B	ENSG00000138308.5	1.86	3.89e-07	0.000268
CUL4A	ENSG00000139842.10	0.31	4.12e-07	0.000277
CPNE1	ENSG00000214078.7	0.75	4.33e-07	0.000279
EPHA4	ENSG00000116106.7	-0.96	4.35e-07	0.000279
IL17D	ENSG00000172458.4	0.84	6.69e-07	0.00041
NCOA3	ENSG00000124151.14	0.4	6.97e-07	0.000418
ACE2	ENSG00000130234.6	1.64	7.16e-07	0.00042
CYP4F3	ENSG00000186529.10	1.18	8.33e-07	0.000479
NELFCD	ENSG00000101158.8	0.77	1.02e-06	0.000573
RAE1	ENSG00000101146.8	0.72	1.18e-06	0.000624
SGSM1	ENSG00000167037.14	-1.5	1.16e-06	0.000624
SNX24	ENSG00000064652.6	-0.97	1.14e-06	0.000624
NCOA6	ENSG00000198646.9	0.37	1.26e-06	0.000654
TPTE2	ENSG00000132958.13	1.32	1.29e-06	0.000659
CTNNBL1	ENSG00000132792.14	0.45	1.54e-06	0.000771
AAR2	ENSG00000131043.7	0.46	1.75e-06	0.000846
LILRA6	ENSG00000244482.5	1.22	1.79e-06	0.000846
PROX2	ENSG00000119608.8	1.06	1.84e-06	0.000846
DDN	ENSG00000181418.7	1.53	1.93e-06	0.00086
C17orf96	ENSG00000179294.5	1.18	2.13e-06	0.000918
CA1	ENSG00000133742.9	1.54	2.21e-06	0.000923
TMEM211	ENSG00000206069.4	-1.34	2.18e-06	0.000923
CLDN15	ENSG00000106404.9	0.98	2.45e-06	0.00101
ABHD12B	ENSG00000131969.10	1.72	2.59e-06	0.00103
STK4	ENSG00000101109.7	0.45	2.58e-06	0.00103
PTPN1	ENSG00000196396.5	0.49	2.74e-06	0.00107
TAF4	ENSG00000130699.12	0.46	2.84e-06	0.00107
MTG2	ENSG00000101181.13	0.61	2.96e-06	0.0011
SYNGR4	ENSG00000105467.4	-1.61	3.3e-06	0.00121
MLPH	ENSG00000115648.9	-0.78	3.55e-06	0.00129
SMO	ENSG00000128602.5	1.35	3.67e-06	0.00131
S100A9	ENSG00000163220.10	1.37	3.73e-06	0.00132
EMR2	ENSG00000127507.13	0.7	4.43e-06	0.00149
FRZB	ENSG00000162998.4	-1.6	4.66e-06	0.00149
GDF11	ENSG00000135414.5	0.66	4.7e-06	0.00149
PGM2L1	ENSG00000165434.6	-0.7	4.52e-06	0.00149
SSBP4	ENSG00000130511.11	0.79	4.7e-06	0.00149
TRIM7	ENSG00000146054.13	-1.4	4.46e-06	0.00149
TRPC4AP	ENSG00000100991.7	0.37	4.35e-06	0.00149
UBAC2-AS1	ENSG00000228889.2	0.7	5.23e-06	0.0016
ZNF396	ENSG00000186496.6	-0.87	5.21e-06	0.0016
STMN3	ENSG00000197457.5	1.37	5.31e-06	0.00161
MSH3	ENSG00000113318.9	-0.5	5.51e-06	0.00165
R3HDML	ENSG00000101074.3	0.87	5.55e-06	0.00165
HM13	ENSG00000101294.12	0.53	5.86e-06	0.0017
SELP	ENSG00000174175.12	1.16	5.86e-06	0.0017
CABP4	ENSG00000175544.9	-1.22	6.2e-06	0.00177
LPHN1	ENSG00000072071.12	0.88	6.29e-06	0.00177
PDE5A	ENSG00000138735.11	-0.75	6.25e-06	0.00177
DNAJC3-AS1	ENSG00000247400.3	0.54	6.58e-06	0.00181
GNAS	ENSG00000087460.19	0.61	6.53e-06	0.00181
NT5DC3	ENSG00000111696.7	-1.02	7.1e-06	0.00194
NOL3	ENSG00000140939.10	-0.75	7.41e-06	0.00198
PGF	ENSG00000119630.9	1.24	7.4e-06	0.00198
ANKRD30B	ENSG00000180777.9	-1.49	7.66e-06	0.00203
TFF1	ENSG00000160182.2	-1.58	7.84e-06	0.00206
NRK	ENSG00000123572.12	1.56	7.97e-06	0.00207
CABP7	ENSG00000100314.3	1.58	8.54e-06	0.00218
SNHG17	ENSG00000196756.7	0.66	9.62e-06	0.00242
UBAC2	ENSG00000134882.11	0.49	9.65e-06	0.00242
C4BPA	ENSG00000123838.6	1.51	1.07e-05	0.0026
CLCN2	ENSG00000114859.10	0.82	1.07e-05	0.0026
ZSWIM1	ENSG00000168612.4	0.52	1.06e-05	0.0026
CAPN9	ENSG00000135773.8	-1.04	1.1e-05	0.00264
MRGBP	ENSG00000101189.5	0.56	1.11e-05	0.00264
RAMP2	ENSG00000131477.6	0.88	1.11e-05	0.00264
SLC9A2	ENSG00000115616.2	-0.93	1.13e-05	0.00264
SULT1E1	ENSG00000109193.6	1.53	1.13e-05	0.00264
ADA	ENSG00000196839.8	0.92	1.15e-05	0.00267
APLNR	ENSG00000134817.9	1.14	1.28e-05	0.00294
PPP1R3D	ENSG00000132825.5	0.72	1.3e-05	0.00297
KANK3	ENSG00000186994.7	0.88	1.37e-05	0.00304
RAPGEF4	ENSG00000091428.13	0.87	1.36e-05	0.00304
TTI1	ENSG00000101407.8	0.39	1.35e-05	0.00304
ASPA	ENSG00000108381.6	1.35	1.43e-05	0.00313
FGF12	ENSG00000114279.9	1.47	1.47e-05	0.0032
SCD5	ENSG00000145284.7	1.3	1.53e-05	0.00327
SLC22A15	ENSG00000163393.8	-0.9	1.52e-05	0.00327
SEMA6D	ENSG00000137872.11	1.19	1.64e-05	0.00346
SLC9C1	ENSG00000172139.10	-0.85	1.66e-05	0.00346
LIMCH1	ENSG00000064042.13	-1.07	1.87e-05	0.00389
TMEM132B	ENSG00000139364.6	-1.41	1.89e-05	0.00389
MOCS3	ENSG00000124217.3	0.58	1.95e-05	0.00396
NLRP2	ENSG00000022556.11	1.53	1.98e-05	0.00398
IGLV3-27	ENSG00000211658.2	1.54	1.99e-05	0.00398
TBC1D4	ENSG00000136111.8	0.6	2.01e-05	0.00399
BDP1	ENSG00000145734.14	-0.41	2.1e-05	0.0041
PDRG1	ENSG00000088356.4	0.6	2.1e-05	0.0041
ASGR1	ENSG00000141505.7	1.24	2.13e-05	0.00414
YTHDF1	ENSG00000149658.13	0.54	2.22e-05	0.00428
SLC51B	ENSG00000186198.3	1.38	2.25e-05	0.00431
IGHGP	ENSG00000253755.1	1.54	2.32e-05	0.00438
DDX27	ENSG00000124228.10	0.45	2.46e-05	0.00455
DOCK7	ENSG00000116641.11	-0.53	2.51e-05	0.00455
DPT	ENSG00000143196.4	1.32	2.53e-05	0.00455
EBF1	ENSG00000164330.12	0.77	2.45e-05	0.00455
KCNS1	ENSG00000124134.4	1.31	2.51e-05	0.00455
KIF25	ENSG00000125337.12	-1.21	2.52e-05	0.00455
ZNF772	ENSG00000197128.7	1.25	2.51e-05	0.00455
COCH	ENSG00000100473.11	1.16	2.56e-05	0.00459
ANKFN1	ENSG00000153930.6	-1.39	2.6e-05	0.0046
ROBO4	ENSG00000154133.10	0.8	2.59e-05	0.0046
PCDH17	ENSG00000118946.7	0.91	2.65e-05	0.00465
RBBP8NL	ENSG00000130701.3	0.82	2.69e-05	0.0047
ZNF300	ENSG00000145908.8	-1.4	2.78e-05	0.00482
CHST5	ENSG00000135702.10	-1.36	2.86e-05	0.00493
ABAT	ENSG00000183044.7	0.75	2.92e-05	0.00499
ABLIM3	ENSG00000173210.15	0.7	2.99e-05	0.00507
COL15A1	ENSG00000204291.6	1.13	2.99e-05	0.00507
CHST3	ENSG00000122863.5	-1.26	3.05e-05	0.00511
GABRP	ENSG00000094755.12	-1.38	3.04e-05	0.00511
DIDO1	ENSG00000101191.12	0.41	3.18e-05	0.00524
MIF	ENSG00000240972.1	-1.02	3.21e-05	0.00524
PCID2	ENSG00000126226.17	0.37	3.17e-05	0.00524
ZNF133	ENSG00000125846.11	0.36	3.19e-05	0.00524
ENPP5	ENSG00000112796.5	-0.55	3.32e-05	0.00533
MARCH3	ENSG00000173926.5	-0.95	3.31e-05	0.00533
OSBPL9	ENSG00000117859.14	-0.38	3.31e-05	0.00533
PTCHD1	ENSG00000165186.9	-1.51	3.43e-05	0.0054
UQCC1	ENSG00000101019.17	0.43	3.43e-05	0.0054
XPO4	ENSG00000132953.12	0.4	3.4e-05	0.0054
ZCCHC14	ENSG00000140948.7	0.31	3.51e-05	0.00551
PLAU	ENSG00000122861.11	0.81	3.58e-05	0.00557
SLC20A2	ENSG00000168575.5	0.52	3.67e-05	0.00568
AQP9	ENSG00000103569.5	1.35	3.78e-05	0.00582
SLC9A3	ENSG00000066230.6	1.49	4.01e-05	0.00608
TMEM158	ENSG00000249992.1	1.18	4.01e-05	0.00608
METTL7B	ENSG00000170439.5	0.73	4.2e-05	0.00634
PRRX2	ENSG00000167157.9	1.36	4.24e-05	0.00636
EGLN3	ENSG00000129521.9	-1	4.34e-05	0.00648
BCL2L1	ENSG00000171552.8	0.45	4.43e-05	0.00657
MYO1F	ENSG00000142347.12	0.75	4.47e-05	0.00659
OIT3	ENSG00000138315.8	1.32	4.57e-05	0.00669
SYTL2	ENSG00000137501.12	-0.87	4.59e-05	0.00669
LINC00543	ENSG00000260704.1	0.81	4.73e-05	0.00686
NES	ENSG00000132688.10	0.84	4.78e-05	0.0069
RASSF6	ENSG00000169435.9	-0.73	4.82e-05	0.00693
SH2D3C	ENSG00000095370.15	0.86	5.16e-05	0.00738
F10	ENSG00000126218.7	1.32	5.22e-05	0.00742
RIMS3	ENSG00000117016.5	-1	5.35e-05	0.00757
PDE3B	ENSG00000152270.4	-0.58	5.52e-05	0.00769
TFDP1	ENSG00000198176.8	0.53	5.5e-05	0.00769
C16orf46	ENSG00000166455.9	-0.7	5.6e-05	0.00776
STARD8	ENSG00000130052.9	0.72	5.74e-05	0.00788
UPF3A	ENSG00000169062.10	0.31	5.72e-05	0.00788
RERG	ENSG00000134533.2	1.25	5.91e-05	0.00803
HSPA2	ENSG00000126803.8	-1.33	6.14e-05	0.0083
ALDOB	ENSG00000136872.13	1.28	6.38e-05	0.00842
KIAA1244	ENSG00000112379.8	-0.56	6.3e-05	0.00842
LNX2	ENSG00000139517.6	0.39	6.38e-05	0.00842
SRC	ENSG00000197122.7	0.5	6.34e-05	0.00842
TUBGCP3	ENSG00000126216.8	0.33	6.35e-05	0.00842
ASXL1	ENSG00000171456.12	0.45	6.77e-05	0.00865
ATP1A3	ENSG00000105409.11	1.31	6.61e-05	0.00865
DNAJC5	ENSG00000101152.6	0.55	6.73e-05	0.00865
FCGR3B	ENSG00000162747.5	1.32	6.68e-05	0.00865
FZD10	ENSG00000111432.4	1.43	6.78e-05	0.00865
HTRA1	ENSG00000166033.7	0.86	6.75e-05	0.00865
POFUT1	ENSG00000101346.7	0.64	6.84e-05	0.00866
SMKR1	ENSG00000240204.2	1.35	6.84e-05	0.00866
HGD	ENSG00000113924.7	-0.91	6.94e-05	0.00874
CDH5	ENSG00000179776.13	0.81	7.07e-05	0.00883
TIE1	ENSG00000066056.9	0.82	7.05e-05	0.00883
GLYCTK	ENSG00000168237.13	0.62	7.17e-05	0.00891
PTGIR	ENSG00000160013.4	1.02	7.26e-05	0.00898
ABCB1	ENSG00000085563.10	-1.28	7.31e-05	0.009
GTF3C5	ENSG00000148308.13	0.51	7.49e-05	0.00914
ZHX3	ENSG00000174306.17	0.46	7.47e-05	0.00914
KCNQ4	ENSG00000117013.10	-1.15	7.63e-05	0.00926
ANPEP	ENSG00000166825.9	1.3	7.81e-05	0.00932
MTNR1B	ENSG00000134640.2	-1.43	7.76e-05	0.00932
NT5E	ENSG00000135318.7	-1.06	7.79e-05	0.00932
AHCY	ENSG00000101444.8	0.51	8.02e-05	0.00949
LINC00537	ENSG00000232815.1	1.12	8.01e-05	0.00949
TPD52L2	ENSG00000101150.13	0.51	8.12e-05	0.00957
FGR	ENSG00000000938.8	0.87	8.42e-05	0.00984
ATP9B	ENSG00000166377.15	-0.47	8.58e-05	0.00998
ALDH1L2	ENSG00000136010.9	0.72	8.81e-05	0.0102
LZTS1	ENSG00000061337.11	1.04	8.85e-05	0.0102
ZNF384	ENSG00000126746.13	0.4	9.07e-05	0.0104
CACNA2D4	ENSG00000151062.10	0.64	9.5e-05	0.0108
VPS37D	ENSG00000176428.5	1.21	9.84e-05	0.0111
DYRK1B	ENSG00000105204.9	0.49	9.92e-05	0.0111
RELL2	ENSG00000164620.4	0.83	9.99e-05	0.0112
ERG	ENSG00000157554.14	0.87	0.000101	0.0112
SOX18	ENSG00000203883.5	0.97	0.000102	0.0113
ALOX15	ENSG00000161905.8	1.19	0.000104	0.0114
CDC14A	ENSG00000079335.13	-0.6	0.000104	0.0114
ARHGEF15	ENSG00000198844.6	0.79	0.000107	0.0116
RBP2	ENSG00000114113.2	1.09	0.000107	0.0116
ALG5	ENSG00000120697.4	0.48	0.000108	0.0116
PXDNL	ENSG00000147485.8	0.88	0.000109	0.0117
CCDC67	ENSG00000165325.9	-1.18	0.000111	0.0117
FGF13	ENSG00000129682.9	-1.29	0.000111	0.0117
MAP7D2	ENSG00000184368.11	1.37	0.000111	0.0117
MXRA5	ENSG00000101825.7	0.85	0.00011	0.0117
APOLD1	ENSG00000178878.8	0.85	0.000113	0.0118
MEGF6	ENSG00000162591.11	-1.07	0.000114	0.0119
MGAM	ENSG00000257335.4	0.98	0.000114	0.0119
ARHGEF28	ENSG00000214944.5	-0.63	0.000116	0.012
MPPE1	ENSG00000154889.12	-0.47	0.00012	0.0123
SCARB1	ENSG00000073060.11	0.69	0.000119	0.0123
SOGA2	ENSG00000168502.13	-1.3	0.00012	0.0123
CDC16	ENSG00000130177.10	0.26	0.000122	0.0124
PRSS3	ENSG00000010438.12	0.65	0.000122	0.0124
SNORD12	ENSG00000212304.1	0.54	0.000122	0.0124
BCL2A1	ENSG00000140379.7	1.03	0.000123	0.0124
PSPC1	ENSG00000121390.13	0.31	0.000123	0.0124
NBPF7	ENSG00000215864.3	-1.32	0.000126	0.0125
TMCC2	ENSG00000133069.10	0.86	0.000127	0.0126
B4GALT5	ENSG00000158470.5	0.48	0.00013	0.0128
TMEM132C	ENSG00000181234.8	1.38	0.00013	0.0128
CHGA	ENSG00000100604.8	1.4	0.000131	0.0129
RBM39	ENSG00000131051.16	0.32	0.000132	0.0129
NUFIP1	ENSG00000083635.7	0.41	0.000133	0.0129
RGL3	ENSG00000205517.8	-1.11	0.000133	0.0129
IGKV1OR2-108	ENSG00000231292.5	1.3	0.000134	0.013
ANKRD12	ENSG00000101745.11	-0.44	0.000135	0.013
AGPAT6	ENSG00000158669.7	0.28	0.000136	0.0131
ADRB1	ENSG00000043591.4	-1.39	0.000139	0.0132
COL5A3	ENSG00000080573.6	1.03	0.000139	0.0132
DOK4	ENSG00000125170.6	0.84	0.000139	0.0132
ARHGAP32	ENSG00000134909.14	-0.36	0.000141	0.0133
RCL1	ENSG00000120158.7	0.31	0.000141	0.0133
FFAR4	ENSG00000186188.6	-1.2	0.000144	0.0135
NUDT19P5	ENSG00000251073.1	-1.39	0.000145	0.0135
RAB27B	ENSG00000041353.5	-0.96	0.000144	0.0135
PRKCDBP	ENSG00000170955.9	0.86	0.000145	0.0135
NOVA2	ENSG00000104967.6	0.81	0.000146	0.0136
ABHD3	ENSG00000158201.5	-0.73	0.000148	0.0136
FN1	ENSG00000115414.14	1.17	0.000148	0.0136
FAM92B	ENSG00000153789.8	1.39	0.00015	0.0137
ADNP	ENSG00000101126.11	0.37	0.000152	0.0138
FAM13C	ENSG00000148541.8	1.01	0.000152	0.0138
NGFR	ENSG00000064300.4	1.04	0.000151	0.0138
COMMD7	ENSG00000149600.7	0.42	0.000155	0.0138
FGD5	ENSG00000154783.6	0.62	0.000154	0.0138
SLC36A4	ENSG00000180773.10	-0.79	0.000154	0.0138
MIR4477B	ENSG00000266017.1	1.15	0.000159	0.0141
GMEB2	ENSG00000101216.6	0.52	0.00016	0.0142
TNFAIP6	ENSG00000123610.3	1.29	0.000162	0.0143
XPNPEP2	ENSG00000122121.6	1.33	0.000163	0.0143
ABLIM1	ENSG00000099204.14	-0.43	0.000164	0.0144
ZFP64	ENSG00000020256.15	0.44	0.000167	0.0146
MISP	ENSG00000099812.6	0.81	0.00017	0.0148
C9orf69	ENSG00000238227.3	0.63	0.000171	0.0148
RASL10B	ENSG00000141150.3	1.17	0.000174	0.0149
ZNF423	ENSG00000102935.7	1.19	0.000174	0.0149
KIAA0319L	ENSG00000142687.13	-0.41	0.000177	0.0151
YWHAB	ENSG00000166913.8	0.55	0.000178	0.0151
SHMT1P1	ENSG00000224751.2	-0.91	0.000182	0.0154
ACOT8	ENSG00000101473.12	0.47	0.000185	0.0155
BMP3	ENSG00000152785.6	1.32	0.000187	0.0155
CFB	ENSG00000243649.4	1.02	0.000188	0.0155
FJX1	ENSG00000179431.5	0.92	0.000189	0.0155
FST	ENSG00000134363.7	1.2	0.000188	0.0155
GCC2	ENSG00000135968.15	-0.6	0.000186	0.0155
GRIN1	ENSG00000176884.10	-1.14	0.000189	0.0155
PPP4R1	ENSG00000154845.11	-0.45	0.000185	0.0155
RALY	ENSG00000125970.7	0.42	0.000184	0.0155
LINC00877	ENSG00000241163.3	0.92	0.000192	0.0158
CASD1	ENSG00000127995.12	-0.58	0.000197	0.016
EPG5	ENSG00000152223.8	-0.41	0.000198	0.016
NANOS3	ENSG00000187556.6	1.27	0.000198	0.016
NUDT19	ENSG00000213965.3	0.42	0.000196	0.016
SLC35C2	ENSG00000080189.10	0.43	0.000197	0.016
ABCB9	ENSG00000150967.13	0.81	0.0002	0.0161
GPR133	ENSG00000111452.8	1.22	0.000199	0.0161
CDKN1B	ENSG00000111276.6	0.58	0.000202	0.0161
GRINA	ENSG00000178719.12	0.53	0.000203	0.0162
IER5L	ENSG00000188483.6	0.68	0.000203	0.0162
KCNK15	ENSG00000124249.5	1.36	0.000205	0.0163
CARKD	ENSG00000213995.7	0.47	0.000208	0.0164
TNFRSF11A	ENSG00000141655.11	-0.62	0.000212	0.0167
RTFDC1	ENSG00000022277.8	0.53	0.000214	0.0167
DAPK1	ENSG00000196730.8	-0.9	0.00022	0.0172
MALT1	ENSG00000172175.8	-0.48	0.000227	0.0176
EFTUD1	ENSG00000140598.9	-0.28	0.000232	0.0179
IGHG1	ENSG00000211896.2	1.35	0.000231	0.0179
ITGA7	ENSG00000135424.11	0.68	0.000233	0.0179
MIA3	ENSG00000154305.12	-0.73	0.000234	0.018
ATP13A1	ENSG00000105726.12	0.43	0.000235	0.018
WDR31	ENSG00000148225.11	-0.45	0.000239	0.0182
SELE	ENSG00000007908.11	1.05	0.00024	0.0182
OSER1-AS1	ENSG00000223891.1	0.7	0.00024	0.0183
ITGB3	ENSG00000259207.3	0.67	0.000243	0.0184
KIAA1462	ENSG00000165757.8	0.66	0.000245	0.0185
LDLRAD3	ENSG00000179241.8	1.04	0.000252	0.019
LINC00467	ENSG00000153363.8	-0.51	0.000255	0.0191
STK39	ENSG00000198648.6	-0.46	0.000257	0.0192
EPHX1	ENSG00000143819.8	-0.63	0.000259	0.0192
ERP27	ENSG00000139055.2	1.15	0.000258	0.0192
COL18A1	ENSG00000182871.10	0.87	0.000261	0.0193
LILRA5	ENSG00000187116.9	1.16	0.000261	0.0193
TEK	ENSG00000120156.16	0.63	0.000262	0.0193
SPG11	ENSG00000104133.10	-0.24	0.000263	0.0194
RHCG	ENSG00000140519.8	1.32	0.000265	0.0194
SP4	ENSG00000105866.9	-0.56	0.000268	0.0196
VRTN	ENSG00000133980.4	1.31	0.00027	0.0197
OSCP1	ENSG00000116885.14	-0.66	0.000271	0.0198
LINC00870	ENSG00000243083.1	0.83	0.000272	0.0198
SLC7A7	ENSG00000155465.14	0.79	0.000277	0.02
LSM14B	ENSG00000149657.15	0.46	0.000278	0.0201
TFAP2E	ENSG00000116819.6	1.06	0.000284	0.0204
RNU6-60P	ENSG00000201662.1	0.88	0.000289	0.0207
TNNC2	ENSG00000101470.5	1.16	0.000288	0.0207
CCDC24	ENSG00000159214.8	-0.52	0.00029	0.0207
FITM2	ENSG00000197296.5	0.73	0.000291	0.0207
CHRDL2	ENSG00000054938.11	1.33	0.000292	0.0207
GPR128	ENSG00000144820.3	1.33	0.000294	0.0209
JAG2	ENSG00000184916.4	1.02	0.000299	0.0211
ARRB2	ENSG00000141480.13	0.69	0.000302	0.0212
CTGLF10P	ENSG00000230869.1	1.32	0.000302	0.0212
GID8	ENSG00000101193.6	0.46	0.000302	0.0212
RPN2	ENSG00000118705.12	0.5	0.000307	0.0215
RNU6-797P	ENSG00000199971.1	-1.28	0.000314	0.022
EPS15	ENSG00000085832.12	-0.28	0.000317	0.0221
ZFYVE9	ENSG00000157077.10	-0.36	0.000321	0.0223
HOXB4	ENSG00000182742.5	-1.02	0.000322	0.0223
EPHA10	ENSG00000183317.12	-0.55	0.000329	0.0227
CD248	ENSG00000174807.3	0.89	0.000335	0.0231
FAM43A	ENSG00000185112.4	1.11	0.000339	0.0231
FEZ1	ENSG00000149557.8	0.8	0.000338	0.0231
TMPRSS6	ENSG00000187045.12	1.18	0.000338	0.0231
PDE4D	ENSG00000113448.12	-0.65	0.000341	0.0232
AKAP7	ENSG00000118507.11	-1	0.000345	0.0233
HEY2	ENSG00000135547.4	0.92	0.000345	0.0233
KLHDC9	ENSG00000162755.9	-0.5	0.000343	0.0233
RHOT1P1	ENSG00000266145.1	-0.98	0.000346	0.0233
THY1	ENSG00000154096.9	0.85	0.000344	0.0233
SCAMP1	ENSG00000085365.13	-0.57	0.000348	0.0233
CCND2	ENSG00000118971.3	0.71	0.000352	0.0236
CXorf36	ENSG00000147113.12	0.67	0.000355	0.0237
LINC00589	ENSG00000251191.3	-1.1	0.000359	0.0239
RN7SL8P	ENSG00000243352.2	1.27	0.00036	0.0239
COL4A2	ENSG00000134871.13	0.81	0.000361	0.0239
TTC28	ENSG00000100154.10	0.81	0.000363	0.024
NOTCH3	ENSG00000074181.4	0.72	0.000367	0.0242
GALNT16	ENSG00000100626.12	0.95	0.000369	0.0242
KLK1	ENSG00000167748.6	-1.05	0.000369	0.0242
EXPH5	ENSG00000110723.7	-0.6	0.00037	0.0242
TLCD2	ENSG00000185561.8	0.87	0.000373	0.0244
ARMC4	ENSG00000169126.11	-1.21	0.000377	0.0244
CD200	ENSG00000091972.14	-0.88	0.000379	0.0244
CFI	ENSG00000205403.8	1.18	0.000378	0.0244
CPSF1P1	ENSG00000214076.3	1.24	0.000379	0.0244
SMCHD1	ENSG00000101596.10	-0.48	0.000378	0.0244
ZNF317	ENSG00000130803.10	0.28	0.000378	0.0244
SMARCD1	ENSG00000066117.10	0.33	0.00038	0.0244
S100A4	ENSG00000196154.7	0.74	0.000382	0.0245
TMEM189	ENSG00000240849.6	0.47	0.000388	0.0248
MORN1	ENSG00000116151.9	-0.55	0.000391	0.025
TMEM252	ENSG00000181778.4	1.27	0.000392	0.025
PKD1L3	ENSG00000187008.2	0.96	0.000397	0.0252
PSMA7	ENSG00000101182.10	0.59	0.000397	0.0252
PHKA1	ENSG00000067177.10	-0.62	0.000399	0.0252
TOX	ENSG00000198846.5	-0.89	0.000404	0.0255
ITGAD	ENSG00000156886.11	1.02	0.000409	0.0257
INADL	ENSG00000132849.14	-0.39	0.00041	0.0257
CD34	ENSG00000174059.12	0.73	0.000413	0.0257
KIAA1161	ENSG00000164976.8	0.67	0.000413	0.0257
LINC01124	ENSG00000222033.1	-0.82	0.000427	0.0265
CHMP4B	ENSG00000101421.3	0.45	0.000428	0.0265
RWDD3	ENSG00000122481.12	-0.4	0.00044	0.0271
TNFAIP8	ENSG00000145779.7	-0.75	0.000442	0.0272
FBXL17	ENSG00000145743.11	-0.35	0.000445	0.0272
PCIF1	ENSG00000100982.7	0.36	0.000445	0.0272
SMIM14	ENSG00000163683.7	-0.71	0.000447	0.0272
IGKV1D-17	ENSG00000242766.1	1.27	0.000448	0.0272
PALM	ENSG00000099864.13	0.89	0.000449	0.0272
FAP	ENSG00000078098.9	0.97	0.000452	0.0273
MBP	ENSG00000197971.10	-0.53	0.000452	0.0273
FZD10-AS1	ENSG00000250208.2	1.28	0.000455	0.0273
MUC5AC	ENSG00000215182.6	-1.28	0.000455	0.0273
TMEM177	ENSG00000144120.8	0.38	0.000456	0.0273
TP53RK	ENSG00000172315.5	0.57	0.000456	0.0273
GHR	ENSG00000112964.9	-1.28	0.000459	0.0273
PRAP1	ENSG00000165828.9	0.96	0.000458	0.0273
FMO5	ENSG00000131781.8	-0.76	0.000463	0.0275
TMEM116	ENSG00000198270.8	-0.62	0.000466	0.0276
KIF3B	ENSG00000101350.6	0.33	0.000468	0.0277
SCN1B	ENSG00000105711.6	-1.02	0.00047	0.0277
TRIM9	ENSG00000100505.9	1.1	0.000469	0.0277
C4orf36	ENSG00000163633.6	-0.47	0.000472	0.0278
ARFGAP1	ENSG00000101199.8	0.45	0.000476	0.0278
ELP2	ENSG00000134759.9	-0.47	0.000475	0.0278
PTPN13	ENSG00000163629.8	-1.07	0.000476	0.0278
AGBL4	ENSG00000186094.12	-1.18	0.000479	0.0279
AQP1	ENSG00000240583.6	1.1	0.000481	0.0279
COL4A1	ENSG00000187498.10	0.85	0.000481	0.0279
SCAP	ENSG00000114650.14	0.41	0.000483	0.028
LINC01006	ENSG00000182648.7	-0.81	0.00049	0.0284
DDX60	ENSG00000137628.12	-0.43	0.000499	0.0288
SCPEP1	ENSG00000121064.8	0.69	0.000504	0.029
TNFAIP2	ENSG00000185215.4	0.76	0.000503	0.029
SMOC1	ENSG00000198732.6	1.22	0.000506	0.029
CD93	ENSG00000125810.9	0.66	0.000513	0.0294
MCTP2	ENSG00000140563.10	-0.42	0.000519	0.0295
SERTAD4-AS1	ENSG00000203706.4	-0.95	0.000519	0.0295
CEP192	ENSG00000101639.14	-0.46	0.000521	0.0295
NCOA5	ENSG00000124160.7	0.44	0.000521	0.0295
RNF114	ENSG00000124226.7	0.4	0.000525	0.0296
SYT17	ENSG00000103528.12	-0.84	0.000527	0.0297
GJB2	ENSG00000165474.5	0.71	0.000529	0.0298
C1orf222	ENSG00000142609.13	1.27	0.000537	0.0302
SLC9A3R1	ENSG00000109062.5	0.69	0.000538	0.0302
RHOBTB3	ENSG00000164292.8	-0.75	0.00054	0.0302
PIWIL4	ENSG00000134627.7	-0.6	0.000544	0.0304
NPR1	ENSG00000169418.9	0.81	0.000549	0.0305
RASSF8	ENSG00000123094.11	0.95	0.000548	0.0305
QSOX1	ENSG00000116260.12	-0.53	0.000552	0.0305
GPR161	ENSG00000143147.10	0.76	0.000556	0.0307
RBM26	ENSG00000139746.11	0.37	0.000558	0.0307
SCN2A	ENSG00000136531.9	1.18	0.000558	0.0307
GPD1	ENSG00000167588.8	1.08	0.000564	0.0308
JUP	ENSG00000173801.12	0.52	0.000563	0.0308
DUSP15	ENSG00000149599.11	1.06	0.000569	0.0311
EBPL	ENSG00000123179.9	0.52	0.000574	0.0312
LHX6	ENSG00000106852.11	0.7	0.000576	0.0313
ZNFX1	ENSG00000124201.10	0.37	0.00058	0.0314
ITPR1	ENSG00000150995.13	0.6	0.000586	0.0317
SPEF2	ENSG00000152582.8	-0.8	0.000587	0.0317
S100A8	ENSG00000143546.5	1.15	0.000597	0.0321
TWSG1	ENSG00000128791.7	-0.54	0.000601	0.0323
KSR2	ENSG00000171435.9	-0.92	0.000604	0.0324
ST3GAL4	ENSG00000110080.14	-1.12	0.000609	0.0325
HSPA12B	ENSG00000132622.6	0.64	0.000611	0.0326
SPATA31E1	ENSG00000177992.9	1.26	0.00062	0.0329
IFITM1	ENSG00000185885.11	0.9	0.000622	0.0329
IMPA2	ENSG00000141401.7	-0.78	0.00063	0.0332
PPWD1	ENSG00000113593.7	-0.35	0.00063	0.0332
FAM13A	ENSG00000138640.10	-0.6	0.000633	0.0333
BGN	ENSG00000182492.11	0.8	0.000641	0.0336
CELF3	ENSG00000159409.10	1.04	0.000647	0.0338
ARHGEF38	ENSG00000236699.4	-0.55	0.000655	0.034
ANTXR2	ENSG00000163297.12	-0.54	0.000659	0.0341
CLEC12A	ENSG00000172322.9	0.9	0.000662	0.0341
STK35	ENSG00000125834.8	0.39	0.000661	0.0341
RIOK3	ENSG00000101782.10	-0.48	0.000666	0.0342
SGMS2	ENSG00000164023.10	-0.58	0.000665	0.0342
DMRT2	ENSG00000173253.10	1.24	0.000671	0.0343
PTPRT	ENSG00000196090.8	1.21	0.00067	0.0343
RAVER1	ENSG00000161847.9	0.52	0.000675	0.0344
DRP2	ENSG00000102385.8	-1.14	0.000677	0.0345
TSPAN33	ENSG00000158457.4	0.81	0.000682	0.0346
ITCH	ENSG00000078747.8	0.31	0.000689	0.035
SRSF6	ENSG00000124193.10	0.25	0.000698	0.0353
IGHV1-45	ENSG00000211961.2	1.24	0.000723	0.0365
AUTS2	ENSG00000158321.11	-0.43	0.000727	0.0365
BCL10	ENSG00000142867.8	-0.45	0.000727	0.0365
MIB1	ENSG00000101752.7	-0.52	0.000731	0.0367
MGP	ENSG00000111341.5	0.8	0.000734	0.0367
MEIS1	ENSG00000143995.15	0.74	0.000736	0.0368
PLEKHG2	ENSG00000090924.10	0.62	0.000739	0.0369
HAR1A	ENSG00000225978.2	1.17	0.000751	0.0373
TLR4	ENSG00000136869.13	-0.9	0.000754	0.0374
SLC5A4	ENSG00000100191.4	0.98	0.000758	0.0374
TNPO2	ENSG00000105576.11	0.3	0.000756	0.0374
HSPA1A	ENSG00000204389.8	-1.04	0.000774	0.038
SMARCD2	ENSG00000108604.11	0.34	0.000773	0.038
TBC1D30	ENSG00000111490.8	0.44	0.00077	0.038
TMEM220	ENSG00000187824.4	-0.82	0.000775	0.038
CAST	ENSG00000153113.19	-0.45	0.000778	0.038
CDK12	ENSG00000167258.9	0.22	0.000779	0.038
WNT5A-AS1	ENSG00000244586.1	0.9	0.000784	0.0382
ESCO1	ENSG00000141446.6	-0.49	0.000792	0.0385
IVNS1ABP	ENSG00000116679.11	-0.5	0.000804	0.039
KIF26A	ENSG00000066735.10	1.23	0.000807	0.0391
SLMO2	ENSG00000101166.11	0.54	0.000808	0.0391
GPR65	ENSG00000140030.4	0.81	0.000812	0.0392
TLDC2	ENSG00000101342.5	0.59	0.000817	0.0393
RGN	ENSG00000130988.8	1.17	0.000819	0.0393
CKB	ENSG00000166165.8	-0.98	0.000822	0.0394
ARHGEF7	ENSG00000102606.13	0.29	0.000826	0.0395
CARD14	ENSG00000141527.12	0.8	0.000829	0.0395
MADCAM1	ENSG00000099866.10	0.96	0.00083	0.0395
MAP1LC3A	ENSG00000101460.8	0.53	0.00083	0.0395
RFX6	ENSG00000185002.5	-1.22	0.000831	0.0395
FKBP1A	ENSG00000088832.10	0.51	0.000833	0.0396
MYH4	ENSG00000264424.1	1.21	0.000841	0.0397
NUDT4P1	ENSG00000177144.5	0.57	0.00084	0.0397
MICU2	ENSG00000165487.9	0.46	0.000844	0.0398
IGHV1OR15-3	ENSG00000271288.1	1.2	0.000848	0.0398
MRAP2	ENSG00000135324.5	-0.72	0.000847	0.0398
NAMPTL	ENSG00000229644.4	0.64	0.000857	0.0402
MAP1A	ENSG00000166963.8	0.64	0.000865	0.0404
CCDC3	ENSG00000151468.9	0.84	0.000877	0.0409
COL4A3BP	ENSG00000113163.11	-0.37	0.000883	0.0409
DLG4	ENSG00000132535.14	0.58	0.00088	0.0409
DNAJC4	ENSG00000110011.9	-0.47	0.000882	0.0409
RGS19	ENSG00000171700.9	0.79	0.000877	0.0409
SPRED2	ENSG00000198369.5	-0.54	0.000882	0.0409
CLEC4E	ENSG00000166523.3	1.15	0.000889	0.0409
GALNT5	ENSG00000136542.4	-0.7	0.000891	0.0409
GRTP1	ENSG00000139835.9	0.46	0.00089	0.0409
PARD6B	ENSG00000124171.4	0.4	0.000891	0.0409
TMEM38A	ENSG00000072954.2	-0.83	0.000887	0.0409
ADCY1	ENSG00000164742.10	0.94	0.000897	0.0411
C11orf1	ENSG00000137720.3	-0.56	0.000907	0.0414
RPRM	ENSG00000177519.3	1.19	0.000911	0.0415
ALOX12B	ENSG00000179477.5	-1.1	0.000914	0.0415
NAPG	ENSG00000134265.8	-0.49	0.000917	0.0416
GLIPR1	ENSG00000139278.5	0.49	0.000922	0.0417
L1CAM	ENSG00000198910.8	1.15	0.000928	0.0419
DHX8	ENSG00000067596.6	0.31	0.000931	0.042
BPHL	ENSG00000137274.8	-0.33	0.000935	0.0421
WIZ	ENSG00000011451.13	0.29	0.000937	0.0422
PACSIN3	ENSG00000165912.11	1.09	0.00094	0.0422
WDFY3	ENSG00000163625.11	-0.31	0.000947	0.0425
ERICH2	ENSG00000204334.7	-0.79	0.000963	0.0431
CCDC114	ENSG00000105479.11	-0.97	0.000965	0.0431
KRBA1	ENSG00000133619.13	0.93	0.000968	0.0431
PTPRS	ENSG00000105426.10	0.92	0.00097	0.0431
MLXIPL	ENSG00000009950.11	0.81	0.000974	0.0432
SLC16A13	ENSG00000174327.6	0.4	0.000973	0.0432
GUCY2C	ENSG00000070019.3	0.51	0.000979	0.0434
ASIC1	ENSG00000110881.7	0.81	0.000986	0.0435
GPR4	ENSG00000177464.4	0.86	0.000987	0.0435
FAM222A-AS1	ENSG00000255650.1	0.76	0.000992	0.0436
PHYHIPL	ENSG00000165443.7	1.19	0.000991	0.0436
GAREM	ENSG00000141441.11	-0.57	0.000995	0.0437
MEOX1	ENSG00000005102.8	0.97	0.000998	0.0437
SULF2	ENSG00000196562.10	0.8	0.000999	0.0437
C20orf24	ENSG00000101084.12	0.61	0.001	0.0437
IFT172	ENSG00000138002.10	-0.36	0.00101	0.0439
NOS3	ENSG00000164867.6	0.8	0.00101	0.0441
RNF24	ENSG00000101236.12	0.46	0.00102	0.0442
ARHGAP23	ENSG00000225485.3	0.77	0.00102	0.0444
CEBPB	ENSG00000172216.4	0.71	0.00102	0.0444
TBC1D8B	ENSG00000133138.15	-0.39	0.00103	0.0447
RBMS1	ENSG00000153250.13	0.7	0.00104	0.0447
SPNS3	ENSG00000182557.3	0.63	0.00104	0.0448
NRP2	ENSG00000118257.12	0.7	0.00105	0.0451
LPL	ENSG00000175445.10	-1.2	0.00105	0.0452
HEATR5B	ENSG00000008869.7	-0.24	0.00106	0.0453
TREM1	ENSG00000124731.8	1.09	0.00106	0.0453
C18orf21	ENSG00000141428.12	-0.35	0.00106	0.0454
FMNL3	ENSG00000161791.9	0.57	0.00107	0.0457
ROCK1	ENSG00000067900.6	-0.34	0.00107	0.0457
LILRB2	ENSG00000131042.9	0.79	0.00108	0.0458
OSBPL2	ENSG00000130703.11	0.43	0.00109	0.0461
TOMM34	ENSG00000025772.7	0.56	0.00109	0.0461
CXCL11	ENSG00000169248.8	-1.08	0.00109	0.0463
MRPS31	ENSG00000102738.6	0.27	0.00109	0.0463
FREM2	ENSG00000150893.9	0.93	0.00109	0.0463
CCDC148	ENSG00000153237.13	-1	0.00111	0.0463
CSK	ENSG00000103653.12	0.54	0.0011	0.0463
FAM175A	ENSG00000163322.9	-0.52	0.00111	0.0463
FAM217B	ENSG00000196227.6	0.6	0.00111	0.0463
GMPR	ENSG00000137198.5	-0.96	0.0011	0.0463
KLHL5	ENSG00000109790.12	0.63	0.00111	0.0463
PLA2G4D	ENSG00000159337.6	-0.9	0.00111	0.0463
SIRPA	ENSG00000198053.7	0.68	0.0011	0.0463
STK24	ENSG00000102572.10	0.33	0.00111	0.0463
FNBP1L	ENSG00000137942.12	-0.38	0.00112	0.0464
PPARGC1A	ENSG00000109819.4	-0.67	0.00112	0.0466
THSD1	ENSG00000136114.11	0.68	0.00113	0.0468
CAMSAP3	ENSG00000076826.5	0.6	0.00113	0.0469
CPNE7	ENSG00000178773.10	1.08	0.00114	0.0469
FAM166B	ENSG00000215187.5	0.85	0.00114	0.0469
GGT5	ENSG00000099998.13	0.72	0.00114	0.0469
GLRA2	ENSG00000101958.9	-1.19	0.00114	0.0469
RAD17	ENSG00000152942.14	-0.3	0.00114	0.0469
DENND2C	ENSG00000175984.10	0.85	0.00115	0.0469
GUCA2A	ENSG00000197273.3	1.19	0.00115	0.047
IFITM3	ENSG00000142089.11	0.84	0.00116	0.047
MAP3K5	ENSG00000197442.8	-0.47	0.00116	0.047
TTYH1	ENSG00000167614.9	0.76	0.00115	0.047
SORL1	ENSG00000137642.8	-0.72	0.00116	0.0471
ANKRD27	ENSG00000105186.10	0.33	0.00118	0.0477
AP3S2	ENSG00000157823.12	0.39	0.00118	0.0478
ATP11A	ENSG00000068650.14	0.58	0.00119	0.0482
C15orf65	ENSG00000261652.2	-0.77	0.0012	0.0482
RNU1-85P	ENSG00000200997.1	1.19	0.0012	0.0482
DOPEY2	ENSG00000142197.8	-0.42	0.00121	0.0483
RHBDL2	ENSG00000158315.6	-0.65	0.0012	0.0483
SMYD3	ENSG00000185420.14	-0.37	0.0012	0.0483
AK9	ENSG00000155085.11	-0.55	0.00122	0.0485
DSC2	ENSG00000134755.10	-0.53	0.00122	0.0485
HLA-DPB2	ENSG00000224557.3	1.1	0.00122	0.0485
MANBAL	ENSG00000101363.8	0.38	0.00122	0.0485
VAPB	ENSG00000124164.11	0.54	0.00121	0.0485
DUSP16	ENSG00000111266.4	0.45	0.00122	0.0486
SLC5A6	ENSG00000138074.10	0.61	0.00123	0.0486
PTGDS	ENSG00000107317.7	1.02	0.00123	0.0487
CTSE	ENSG00000196188.6	-1.18	0.00124	0.0489
GZMB	ENSG00000100453.8	1.1	0.00124	0.0489
SLC7A1	ENSG00000139514.8	0.46	0.00124	0.0489
TSPAN18	ENSG00000157570.7	0.8	0.00124	0.0489
SPATA2	ENSG00000158480.6	0.49	0.00125	0.049
SPATS2	ENSG00000123352.13	0.24	0.00124	0.049
MMP9	ENSG00000100985.7	1.03	0.00125	0.049
TBX1	ENSG00000184058.8	-1.14	0.00125	0.049
FAM49B	ENSG00000153310.14	0.28	0.00126	0.0495
DARC	ENSG00000213088.5	1	0.00128	0.0499
TTPAL	ENSG00000124120.6	0.38	0.00129	0.0503
FIG4	ENSG00000112367.6	-0.45	0.00129	0.0503
VSTM5	ENSG00000214376.5	-0.89	0.0013	0.0505
OBSL1	ENSG00000124006.10	1.02	0.00131	0.0506
ZNF335	ENSG00000198026.6	0.42	0.0013	0.0506
KDR	ENSG00000128052.8	0.57	0.00131	0.0506
TARBP2	ENSG00000139546.6	0.42	0.00131	0.0506
CD82	ENSG00000085117.7	0.67	0.00131	0.0506
EMR1	ENSG00000174837.10	0.95	0.00132	0.0506
GLDN	ENSG00000186417.9	-0.99	0.00132	0.0506
NR6A1	ENSG00000148200.12	0.52	0.00132	0.0506
PROSER1	ENSG00000120685.15	0.41	0.00132	0.0506
RAB44	ENSG00000255587.3	0.97	0.00132	0.0506
RN7SL49P	ENSG00000265802.1	0.78	0.00133	0.0508
ALMS1	ENSG00000116127.13	-0.36	0.00134	0.051
AGT	ENSG00000135744.7	0.85	0.00135	0.0514
GLB1L2	ENSG00000149328.10	-0.59	0.00135	0.0515
SYT1	ENSG00000067715.9	1.18	0.00135	0.0515
AGMAT	ENSG00000116771.5	0.85	0.00137	0.052
DSC3	ENSG00000134762.12	-1.16	0.00138	0.0522
TFAP2A	ENSG00000137203.6	-1.14	0.00138	0.0523
TM4SF20	ENSG00000168955.3	1.14	0.00138	0.0524
FCGRT	ENSG00000104870.8	0.82	0.0014	0.0527
IQCH	ENSG00000103599.15	-0.61	0.0014	0.0528
LRRC8B	ENSG00000197147.8	-0.39	0.0014	0.0528
EEF1GP1	ENSG00000186676.3	-1.04	0.00142	0.0532
EVA1C	ENSG00000166979.8	-0.61	0.00142	0.0532
GDPD5	ENSG00000158555.10	0.97	0.00141	0.0532
JAK3	ENSG00000105639.14	0.78	0.00142	0.0532
NSA2	ENSG00000164346.5	-0.48	0.00142	0.0532
PTPN14	ENSG00000152104.7	-0.34	0.00142	0.0532
SPATA25	ENSG00000149634.4	0.58	0.00142	0.0532
PIGU	ENSG00000101464.6	0.45	0.00143	0.0533
SYS1	ENSG00000204070.5	0.38	0.00143	0.0533
GJC1	ENSG00000182963.5	0.75	0.00144	0.0534
KCNE4	ENSG00000152049.5	0.61	0.00144	0.0534
TMEM123	ENSG00000152558.10	-0.43	0.00144	0.0534
USP53	ENSG00000145390.7	-0.47	0.00144	0.0534
RBMXL1	ENSG00000213516.5	-0.33	0.00145	0.0535
GPR125	ENSG00000152990.9	-0.36	0.00145	0.0535
TNPO1	ENSG00000083312.13	-0.37	0.00145	0.0535
STARD4-AS1	ENSG00000246859.2	-0.59	0.00145	0.0535
C8orf47	ENSG00000177459.6	1.11	0.00148	0.0542
GRASP	ENSG00000161835.6	0.65	0.00148	0.0542
KRCC1	ENSG00000172086.7	-0.47	0.00149	0.0542
MFSD12	ENSG00000161091.8	0.4	0.00148	0.0542
SLITRK6	ENSG00000184564.8	-1.07	0.00148	0.0542
ZBTB7C	ENSG00000184828.5	-0.82	0.00149	0.0542
DYNLRB1	ENSG00000125971.12	0.42	0.0015	0.0546
ARMC6	ENSG00000105676.9	0.43	0.00151	0.0546
LINC00449	ENSG00000203441.2	0.73	0.00152	0.0552
FPR1	ENSG00000171051.4	0.88	0.00153	0.0552
LNX1	ENSG00000072201.9	-0.47	0.00153	0.0552
TSPAN13	ENSG00000106537.7	-0.67	0.00154	0.0554
ENTPD3	ENSG00000168032.4	-1.04	0.00155	0.0556
COL8A1	ENSG00000144810.11	1	0.00156	0.0562
ALDH1A3	ENSG00000184254.12	0.55	0.00157	0.0563
WNT5A	ENSG00000114251.9	0.84	0.00158	0.0567
MAVS	ENSG00000088888.13	0.43	0.00159	0.0568
HCK	ENSG00000101336.8	0.78	0.00159	0.0569
CARS2	ENSG00000134905.12	0.38	0.0016	0.0569
EDNRA	ENSG00000151617.11	0.78	0.0016	0.0569
ERC2	ENSG00000187672.8	1	0.0016	0.0569
SMAD2	ENSG00000175387.11	-0.4	0.00161	0.0573
STXBP5	ENSG00000164506.10	-0.35	0.00161	0.0573
FBXL6	ENSG00000182325.6	0.68	0.00162	0.0575
ALPK3	ENSG00000136383.6	-0.96	0.00163	0.0576
ZNF492	ENSG00000229676.2	1.15	0.00163	0.0576
C19orf77	ENSG00000095932.5	0.87	0.00165	0.0581
CACNG8	ENSG00000142408.2	1.13	0.00165	0.0581
FAM110A	ENSG00000125898.8	0.49	0.00165	0.0582
MPP7	ENSG00000150054.14	-0.51	0.00167	0.0588
PGS1	ENSG00000087157.14	0.31	0.00167	0.0588
C14orf64	ENSG00000246223.4	-0.98	0.00168	0.0588
COLCA1	ENSG00000196167.5	-1.15	0.00168	0.0588
LINC00607	ENSG00000235770.1	1.11	0.00168	0.0588
PTGER4	ENSG00000171522.5	-0.65	0.00168	0.0588
CCDC149	ENSG00000181982.13	-0.33	0.00169	0.0589
MIR567	ENSG00000207940.1	-0.99	0.00169	0.0589
ARID3A	ENSG00000116017.6	0.74	0.00169	0.059
PTS	ENSG00000150787.3	-0.41	0.0017	0.0591
BCL11B	ENSG00000127152.13	0.5	0.0017	0.0591
SART3	ENSG00000075856.7	0.29	0.0017	0.0591
AKAP1	ENSG00000121057.8	0.36	0.00172	0.0595
MMRN2	ENSG00000173269.9	0.54	0.00173	0.0595
PLEKHG6	ENSG00000008323.11	0.6	0.00172	0.0595
TRPT1	ENSG00000149743.9	-0.42	0.00173	0.0595
ZNF816	ENSG00000180257.8	-0.4	0.00172	0.0595
HDHD3	ENSG00000119431.5	0.48	0.00174	0.0598
ZCCHC2	ENSG00000141664.5	-0.43	0.00175	0.0599
TNFRSF1A	ENSG00000067182.3	0.47	0.00175	0.0599
KIAA0319	ENSG00000137261.9	-1.08	0.00176	0.06
SPPL3	ENSG00000157837.11	0.32	0.00176	0.06
LINC00582	ENSG00000229228.1	0.86	0.00176	0.06
RUNX3	ENSG00000020633.14	0.84	0.00176	0.06
BRSK1	ENSG00000160469.12	0.67	0.00177	0.06
FOXS1	ENSG00000179772.6	0.76	0.00177	0.06
PDGFRB	ENSG00000113721.9	0.61	0.00176	0.06
SUN1	ENSG00000164828.13	-0.3	0.00177	0.06
TMEM260	ENSG00000070269.9	0.4	0.00177	0.06
SLC39A5	ENSG00000139540.7	1.02	0.00178	0.0602
TLE2	ENSG00000065717.10	0.76	0.00179	0.0604
MACROD1	ENSG00000133315.6	-0.53	0.0018	0.0606
ZC3H13	ENSG00000123200.12	0.29	0.0018	0.0606
RANBP3	ENSG00000031823.10	0.26	0.0018	0.0607
LRP5L	ENSG00000100068.7	-0.63	0.00182	0.0612
ZADH2	ENSG00000180011.6	-0.44	0.00182	0.0612
TAX1BP1	ENSG00000106052.9	-0.29	0.00183	0.0614
FAM124B	ENSG00000124019.9	0.86	0.00185	0.0614
MEFV	ENSG00000103313.7	0.79	0.00184	0.0614
PTRF	ENSG00000177469.12	0.66	0.00184	0.0614
WAS	ENSG00000015285.6	0.77	0.00184	0.0614
S1PR1	ENSG00000170989.8	0.61	0.00186	0.0617
CHPT1	ENSG00000111666.6	0.43	0.00186	0.0618
IGKV3OR2-268	ENSG00000233999.3	1.12	0.00187	0.0618
IMPACT	ENSG00000154059.5	-0.55	0.00187	0.0618
DPP9	ENSG00000142002.12	0.35	0.00187	0.0619
PKP1	ENSG00000081277.7	-1.02	0.00187	0.0619
DENND5B	ENSG00000170456.10	0.85	0.00188	0.062
PGLYRP4	ENSG00000163218.10	1.14	0.00189	0.0623
VASH1	ENSG00000071246.6	0.55	0.00189	0.0623
IGHV1-69	ENSG00000211973.2	1.14	0.0019	0.0625
JARID2	ENSG00000008083.9	0.5	0.0019	0.0625
MALRD1	ENSG00000204740.5	1.14	0.00191	0.0627
ELF1	ENSG00000120690.9	0.27	0.00192	0.0628
CCDC94	ENSG00000105248.11	0.4	0.00192	0.0629
RPSAP9	ENSG00000234618.1	0.56	0.00193	0.063
AURKA	ENSG00000087586.13	0.67	0.00196	0.0632
CDC42EP3	ENSG00000163171.6	-0.47	0.00194	0.0632
FRMD3	ENSG00000172159.11	-0.87	0.00195	0.0632
HLA-DRB1	ENSG00000196126.6	0.86	0.00195	0.0632
HRH2	ENSG00000113749.5	0.73	0.00195	0.0632
IGLV7-43	ENSG00000211652.2	1.13	0.00195	0.0632
LARS2	ENSG00000011376.5	0.39	0.00195	0.0632
IFT27	ENSG00000100360.10	-0.39	0.00196	0.0633
PROCR	ENSG00000101000.4	0.7	0.00197	0.0635
ETV6	ENSG00000139083.6	0.3	0.00199	0.0639
IPP	ENSG00000197429.6	-0.34	0.00199	0.0639
KNG1	ENSG00000113889.7	1.1	0.00199	0.0639
IFT140	ENSG00000187535.9	-0.44	0.002	0.0641
NKAIN3	ENSG00000185942.7	1.1	0.00201	0.0643
SLC16A6	ENSG00000108932.7	0.88	0.00201	0.0643
CYP39A1	ENSG00000146233.3	-0.67	0.00203	0.0646
PDE2A	ENSG00000186642.11	0.74	0.00203	0.0646
PRORSD1P	ENSG00000162997.11	-0.4	0.00202	0.0646
PTPRB	ENSG00000127329.10	-0.52	0.00203	0.0646
RAB7L1	ENSG00000117280.8	0.63	0.00204	0.0646
SEPHS1	ENSG00000086475.10	0.33	0.00203	0.0646
SNORA71C	ENSG00000201512.1	0.62	0.00203	0.0646
FRMD4A	ENSG00000151474.15	0.51	0.00205	0.0647
LRRC10B	ENSG00000204950.2	0.87	0.00205	0.0647
NREP	ENSG00000134986.9	-0.54	0.00205	0.0647
STAU1	ENSG00000124214.15	0.32	0.00205	0.0647
CSNK1G2	ENSG00000133275.11	0.34	0.00206	0.0648
CBFA2T3	ENSG00000129993.10	-0.85	0.00208	0.065
EGFLAM	ENSG00000164318.13	0.83	0.00208	0.065
FLVCR2	ENSG00000119686.5	0.69	0.00208	0.065
NRDE2	ENSG00000119720.13	0.31	0.00207	0.065
PRDM11	ENSG00000019485.8	0.6	0.00208	0.065
PSMC4	ENSG00000013275.3	0.43	0.00208	0.065
EDEM2	ENSG00000088298.8	0.41	0.00208	0.065
SAMHD1	ENSG00000101347.7	0.53	0.00209	0.0652
FAM126A	ENSG00000122591.7	0.68	0.0021	0.0653
NEURL3	ENSG00000163121.5	1.08	0.0021	0.0653
THRA	ENSG00000126351.8	0.43	0.0021	0.0653
PTPN6	ENSG00000111679.12	0.42	0.00211	0.0653
WNT3	ENSG00000108379.5	0.91	0.00213	0.0658
SLPI	ENSG00000124107.5	0.95	0.00213	0.0659
APBA2	ENSG00000034053.10	0.77	0.00215	0.0664
SHISA5	ENSG00000164054.11	0.38	0.00215	0.0664
CDC42EP4	ENSG00000179604.8	0.42	0.00216	0.0664
HS3ST1	ENSG00000002587.5	-0.44	0.00216	0.0664
IGHJ3	ENSG00000242887.1	1.07	0.00216	0.0664
PDLIM2	ENSG00000120913.19	0.67	0.00216	0.0664
CAB39L	ENSG00000102547.14	0.67	0.00217	0.0665
LINC00261	ENSG00000259974.2	-1.03	0.0022	0.0673
FGB	ENSG00000171564.7	1.12	0.00221	0.0674
TPP2	ENSG00000134900.7	0.21	0.00221	0.0674
NR2F1	ENSG00000175745.7	0.77	0.00222	0.0678
CEP57	ENSG00000166037.6	-0.34	0.00224	0.0679
CSPG4	ENSG00000173546.7	0.72	0.00223	0.0679
FMO1	ENSG00000010932.11	-0.89	0.00225	0.0679
FUT4	ENSG00000196371.2	-0.51	0.00223	0.0679
GUCY1B3	ENSG00000061918.8	0.74	0.00225	0.0679
MIR27B	ENSG00000207864.1	-0.77	0.00224	0.0679
SH3GL1	ENSG00000141985.5	0.45	0.00225	0.0679
USP33	ENSG00000077254.10	-0.31	0.00225	0.0679
KAT6A	ENSG00000083168.5	0.26	0.00225	0.0679
ABI3	ENSG00000108798.4	0.73	0.00226	0.068
DAAM2	ENSG00000146122.12	0.63	0.00226	0.068
ASS1	ENSG00000130707.13	0.67	0.00227	0.0682
ST6GALNAC4P1	ENSG00000233469.1	0.78	0.00229	0.0685
SYT11	ENSG00000132718.7	0.6	0.00228	0.0685
MED22	ENSG00000148297.11	0.33	0.00231	0.0692
ADRM1	ENSG00000130706.8	0.55	0.00233	0.0696
KIAA1109	ENSG00000138688.11	-0.27	0.00233	0.0696
PAN3	ENSG00000152520.9	0.3	0.00233	0.0696
LILRA3	ENSG00000170866.7	1.11	0.00234	0.0697
RN7SL471P	ENSG00000263426.1	1.06	0.00235	0.0698
SLC52A2	ENSG00000185803.4	0.53	0.00235	0.0698
AVPR1A	ENSG00000166148.2	1.03	0.00236	0.0699
ATP6V1C2	ENSG00000143882.5	0.92	0.00239	0.0705
GJC2	ENSG00000198835.3	-1.08	0.00239	0.0705
RAB6B	ENSG00000154917.6	0.73	0.00239	0.0705
MRPS31P2	ENSG00000232894.1	1.08	0.0024	0.0707
IL12RB1	ENSG00000096996.11	0.76	0.0024	0.0707
C1orf233	ENSG00000228594.1	0.81	0.00242	0.0709
HAL	ENSG00000084110.6	0.75	0.00242	0.0709
KIAA1107	ENSG00000069712.9	-0.5	0.00242	0.0709
TPGS2	ENSG00000134779.10	-0.44	0.00241	0.0709
WISP3	ENSG00000112761.14	-1.1	0.00242	0.0709
RNASEH2B	ENSG00000136104.14	0.4	0.00244	0.0713
TPO	ENSG00000115705.16	-1.06	0.00244	0.0714
UAP1	ENSG00000117143.9	-0.43	0.00244	0.0714
ARSG	ENSG00000141337.8	0.61	0.00247	0.0719
E2F4	ENSG00000205250.4	0.33	0.00247	0.0719
RPAP2	ENSG00000122484.8	-0.39	0.00248	0.0721
SDR16C5	ENSG00000170786.8	-1.01	0.00248	0.0722
ITGAX	ENSG00000140678.12	0.74	0.00249	0.0724
LOX	ENSG00000113083.8	0.72	0.00253	0.0733
MTND2P29	ENSG00000233595.2	-1.07	0.00253	0.0733
CRYM	ENSG00000103316.6	-0.73	0.00254	0.0734
UGDH-AS1	ENSG00000249348.1	-0.44	0.00254	0.0734
VIT	ENSG00000205221.8	-0.87	0.00254	0.0734
ITGA5	ENSG00000161638.6	0.67	0.00258	0.0744
LRIG3	ENSG00000139263.7	0.44	0.0026	0.0747
NOSTRIN	ENSG00000163072.10	-0.55	0.0026	0.0748
UCKL1	ENSG00000198276.9	0.38	0.0026	0.0748
IL24	ENSG00000162892.11	1.02	0.00261	0.0749
NDUFV2P1	ENSG00000267809.1	-0.59	0.00261	0.0749
SULT1C4	ENSG00000198075.5	-1.1	0.00261	0.0749
COG2	ENSG00000135775.9	-0.25	0.00263	0.075
GATC	ENSG00000257218.1	0.31	0.00262	0.075
NCF2	ENSG00000116701.10	0.61	0.00263	0.075
P2RY6	ENSG00000171631.10	0.87	0.00264	0.075
PRR19	ENSG00000188368.5	0.7	0.00263	0.075
MAPRE2	ENSG00000166974.8	-0.51	0.00264	0.0751
BRF2	ENSG00000104221.8	0.54	0.00267	0.0752
CA8	ENSG00000178538.5	-0.87	0.00267	0.0752
CDS1	ENSG00000163624.5	-0.43	0.00267	0.0752
COL14A1	ENSG00000187955.7	0.77	0.00266	0.0752
CORO2A	ENSG00000106789.8	0.57	0.00265	0.0752
RNU2-46P	ENSG00000252847.1	-0.75	0.00267	0.0752
TGFA	ENSG00000163235.11	-0.46	0.00267	0.0752
UCHL1	ENSG00000154277.8	1.03	0.00266	0.0752
ZNF337	ENSG00000130684.9	0.34	0.00267	0.0752
AGO4	ENSG00000134698.10	-0.5	0.00268	0.0753
CCT8P1	ENSG00000226015.2	-0.53	0.00269	0.0755
SLC44A3	ENSG00000143036.12	-0.49	0.0027	0.0756
ELTD1	ENSG00000162618.8	0.6	0.0027	0.0757
FAM160A1	ENSG00000164142.11	-0.32	0.00272	0.0757
NBEAL1	ENSG00000144426.14	-0.35	0.00271	0.0757
RFX7	ENSG00000181827.10	0.24	0.00271	0.0757
TBX2	ENSG00000121068.9	0.6	0.00271	0.0757
CCDC108	ENSG00000181378.9	-0.78	0.00276	0.0767
CYYR1	ENSG00000166265.7	0.58	0.00276	0.0767
GPR97	ENSG00000182885.12	0.9	0.00276	0.0767
ATL1	ENSG00000198513.7	0.56	0.00278	0.0769
CD300C	ENSG00000167850.3	0.89	0.00277	0.0769
SH3BP1	ENSG00000100092.16	0.66	0.00278	0.0769
TMEM232	ENSG00000186952.10	-0.64	0.00279	0.0769
TMEM241	ENSG00000134490.9	-0.41	0.00279	0.0769
TRIM26	ENSG00000234127.4	0.31	0.00278	0.0769
VCP	ENSG00000165280.11	0.42	0.00278	0.0769
ZNF277	ENSG00000198839.5	-0.4	0.00279	0.0769
PIM2	ENSG00000102096.9	0.82	0.00279	0.0769
ZNF665	ENSG00000197497.6	-0.64	0.0028	0.0769
BCAS4	ENSG00000124243.13	0.81	0.00281	0.0772
C15orf39	ENSG00000167173.14	0.51	0.00282	0.0773
LINC01116	ENSG00000163364.5	0.84	0.00282	0.0773
POMP	ENSG00000132963.7	0.41	0.00285	0.0779
IGFALS	ENSG00000099769.5	-1	0.00285	0.078
SPI1	ENSG00000066336.7	0.75	0.00286	0.0781
AGL	ENSG00000162688.11	-0.34	0.00287	0.0785
OSER1	ENSG00000132823.6	0.44	0.00289	0.079
COL5A2	ENSG00000204262.7	0.69	0.0029	0.079
DENND5B-AS1	ENSG00000255867.1	1	0.0029	0.079
SLMO1	ENSG00000141391.9	-0.62	0.0029	0.079
HELZ2	ENSG00000130589.12	0.56	0.00291	0.0791
NDUFA4L2	ENSG00000185633.6	0.64	0.00292	0.0791
EMID1	ENSG00000186998.11	0.73	0.00294	0.0795
FASTKD5	ENSG00000215251.3	0.37	0.00294	0.0795
DNAJC3	ENSG00000102580.10	0.31	0.00295	0.0798
CADM1	ENSG00000182985.12	0.69	0.00296	0.0798
CHST2	ENSG00000175040.4	0.88	0.00297	0.0798
CLSTN2	ENSG00000158258.11	0.98	0.00296	0.0798
SLC17A1	ENSG00000124568.6	1.08	0.00296	0.0798
PDPN	ENSG00000162493.12	0.7	0.00298	0.0801
PRR15L	ENSG00000167183.2	0.49	0.00299	0.0802
PRDM4	ENSG00000110851.7	0.22	0.00299	0.0802
DHX32	ENSG00000089876.7	-0.29	0.003	0.0803
BORA	ENSG00000136122.11	0.51	0.003	0.0803
RNMT	ENSG00000101654.13	-0.35	0.00301	0.0803
RABGAP1L	ENSG00000152061.17	-0.29	0.00302	0.0806
HMGB1	ENSG00000189403.10	0.36	0.00304	0.0809
IGHV1-58	ENSG00000211968.2	1.06	0.00304	0.0809
LASP1	ENSG00000002834.13	0.34	0.00304	0.0809
OLFM2	ENSG00000105088.4	0.83	0.00305	0.0812
ATXN7L3	ENSG00000087152.11	0.27	0.00306	0.0812
GPR114	ENSG00000159618.11	0.8	0.00307	0.0814
FAM198B	ENSG00000164125.11	-0.82	0.00308	0.0816
CLDN5	ENSG00000184113.8	0.91	0.00309	0.0818
UBE2C	ENSG00000175063.12	0.76	0.00309	0.0818
OMA1	ENSG00000162600.7	-0.38	0.0031	0.0818
RASL12	ENSG00000103710.6	0.77	0.0031	0.0818
ARFGEF2	ENSG00000124198.8	0.34	0.00312	0.082
SPSB1	ENSG00000171621.9	0.54	0.00313	0.0822
SCAND1	ENSG00000171222.6	0.48	0.00315	0.0828
ANKRD13B	ENSG00000198720.8	0.5	0.00316	0.0828
PHF1	ENSG00000112511.13	-0.42	0.00316	0.0828
ENOX2	ENSG00000165675.12	0.26	0.00317	0.0829
FCGBP	ENSG00000090920.9	-0.93	0.00317	0.0829
KIAA1841	ENSG00000162929.9	-0.37	0.00323	0.0841
RN7SL174P	ENSG00000243333.2	-1.02	0.00322	0.0841
CLEC4A	ENSG00000111729.8	0.54	0.00325	0.0844
FKBP1C	ENSG00000198225.4	0.57	0.00325	0.0845
CTSK	ENSG00000143387.8	0.57	0.00326	0.0846
ETNK2	ENSG00000143845.10	0.8	0.00329	0.0852
LOXL2	ENSG00000134013.11	0.73	0.00329	0.0852
TMEM99	ENSG00000167920.4	0.48	0.0033	0.0852
TEAD4	ENSG00000197905.4	0.49	0.0033	0.0853
AKT2	ENSG00000105221.12	0.31	0.00331	0.0853
FAM63B	ENSG00000128923.6	-0.32	0.00331	0.0854
MEIS3	ENSG00000105419.13	0.54	0.00332	0.0855
C19orf47	ENSG00000160392.9	0.29	0.00335	0.0861
INVS	ENSG00000119509.8	0.23	0.00335	0.0861
LINC01128	ENSG00000228794.4	-0.37	0.00336	0.0863
IGFBP7	ENSG00000163453.7	0.57	0.00337	0.0864
CCDC112	ENSG00000164221.8	-0.42	0.00338	0.0867
RNF219	ENSG00000152193.7	0.32	0.00339	0.0868
CSTF1	ENSG00000101138.7	0.42	0.0034	0.0869
MTUS2	ENSG00000132938.14	-0.85	0.0034	0.0869
SEC23A	ENSG00000100934.10	0.44	0.00341	0.0871
IGLV2-11	ENSG00000211668.2	1.07	0.00345	0.0874
LPCAT3	ENSG00000111684.6	0.43	0.00343	0.0874
MIR320C1	ENSG00000221493.1	-0.82	0.00345	0.0874
PPM1L	ENSG00000163590.9	-0.51	0.00344	0.0874
REXO4	ENSG00000148300.7	0.43	0.00343	0.0874
SCML4	ENSG00000146285.9	0.89	0.00344	0.0874
CREB3L3	ENSG00000060566.9	1.06	0.00345	0.0874
KL	ENSG00000133116.6	0.81	0.00346	0.0875
CHST1	ENSG00000175264.3	0.83	0.00348	0.0876
DHRS2	ENSG00000100867.10	0.88	0.00347	0.0876
FCN3	ENSG00000142748.8	1.01	0.00348	0.0876
NR3C2	ENSG00000151623.10	-0.51	0.0035	0.0881
PRMT10	ENSG00000164169.8	-0.31	0.0035	0.0881
FXYD3	ENSG00000089356.12	-0.66	0.00351	0.0881
CTTNBP2	ENSG00000077063.6	0.82	0.00352	0.0882
EHD2	ENSG00000024422.7	0.68	0.00352	0.0883
LINC00954	ENSG00000228784.3	0.84	0.00355	0.0889
C17orf80	ENSG00000141219.11	0.32	0.00357	0.089
CEBPA	ENSG00000245848.2	0.89	0.00356	0.089
KCNN3	ENSG00000143603.14	0.72	0.00356	0.089
MAPK8IP1	ENSG00000121653.7	0.7	0.00357	0.089
NAA16	ENSG00000172766.14	0.27	0.00359	0.0894
ABL1	ENSG00000097007.13	0.39	0.0036	0.0894
DCLK3	ENSG00000163673.6	0.88	0.0036	0.0894
F2RL2	ENSG00000164220.6	0.71	0.0036	0.0895
RCN3	ENSG00000142552.3	0.73	0.00361	0.0895
PIGC	ENSG00000135845.5	-0.34	0.00362	0.0896
CTBS	ENSG00000117151.8	-0.35	0.00363	0.0897
HHIPL1	ENSG00000182218.5	0.76	0.00364	0.0901
FBXO36	ENSG00000153832.7	-0.55	0.00365	0.0901
ACSS1	ENSG00000154930.10	0.49	0.00365	0.0901
FCN1	ENSG00000085265.6	0.95	0.00367	0.0903
SMTNL2	ENSG00000188176.7	1.05	0.00367	0.0903
TCFL5	ENSG00000101190.8	0.41	0.00367	0.0903
APOBEC3A	ENSG00000128383.8	0.9	0.00368	0.0903
WBP4	ENSG00000120688.7	0.27	0.00368	0.0903
ACTL10	ENSG00000182584.4	0.53	0.00369	0.0904
RNASE3	ENSG00000169397.3	1.07	0.0037	0.0907
HIF3A	ENSG00000124440.11	1.02	0.00371	0.0907
SAA1	ENSG00000173432.6	1.07	0.00372	0.0909
URM1	ENSG00000167118.6	0.39	0.00373	0.0912
SURF6	ENSG00000148296.5	0.5	0.00374	0.0912
SERGEF	ENSG00000129158.6	-0.46	0.00375	0.0914
HRH4	ENSG00000134489.6	0.99	0.00375	0.0915
PLA2G4E	ENSG00000188089.9	0.85	0.00378	0.0919
HLA-DQB1	ENSG00000179344.12	0.91	0.0038	0.0921
IL17A	ENSG00000112115.5	1.02	0.0038	0.0921
IGSF21	ENSG00000117154.7	0.87	0.00381	0.0922
KLK3	ENSG00000142515.10	-0.94	0.00381	0.0922
SNORD12C	ENSG00000209042.1	0.39	0.00381	0.0922
ANKRD65	ENSG00000235098.4	0.82	0.00383	0.0924
KANSL2	ENSG00000139620.8	0.23	0.00383	0.0924
ELOVL2	ENSG00000197977.3	0.98	0.00384	0.0925
LST1	ENSG00000204482.6	0.83	0.00385	0.0926
MCAM	ENSG00000076706.10	0.65	0.00384	0.0926
PIK3C3	ENSG00000078142.7	-0.34	0.00385	0.0926
CAMK2D	ENSG00000145349.12	-0.43	0.00387	0.0928
ZNF219	ENSG00000165804.11	0.56	0.00387	0.0928
ARHGAP31-AS1	ENSG00000241155.1	-0.62	0.00387	0.0929
ZNF385A	ENSG00000161642.13	0.56	0.00388	0.093
CABP1	ENSG00000157782.5	0.78	0.00389	0.0932
PHF20	ENSG00000025293.11	0.33	0.0039	0.0933
PTPRN2	ENSG00000155093.13	-0.81	0.00393	0.0938
REG4	ENSG00000134193.10	-1.06	0.00393	0.0938
CLOCK	ENSG00000134852.10	-0.38	0.00396	0.0941
FCGR3A	ENSG00000203747.5	0.8	0.00396	0.0941
KLHL33	ENSG00000185271.6	-1.02	0.00396	0.0941
PDE4B	ENSG00000184588.13	-0.88	0.00395	0.0941
TRIM13	ENSG00000204977.5	0.27	0.00396	0.0941
DUSP4	ENSG00000120875.4	-1	0.00397	0.0941
N4BP3	ENSG00000145911.5	-0.82	0.00397	0.0941
RARA	ENSG00000131759.13	0.42	0.00398	0.0941
ADAMTS2	ENSG00000087116.9	0.71	0.00401	0.0947
SLC35A3	ENSG00000117620.8	-0.44	0.00401	0.0947
RASSF4	ENSG00000107551.16	0.56	0.00405	0.0954
TDG	ENSG00000139372.10	0.26	0.00405	0.0954
ULK2	ENSG00000083290.15	-0.36	0.00405	0.0954
MAP1LC3P	ENSG00000267647.1	-0.84	0.00406	0.0954
MMP10	ENSG00000166670.5	0.97	0.00406	0.0954
NXPE1	ENSG00000095110.3	-0.73	0.00407	0.0957
CPNE6	ENSG00000100884.5	-0.78	0.00409	0.096
FBXW2	ENSG00000119402.12	0.21	0.00412	0.0965
COX6B2	ENSG00000160471.8	0.93	0.00413	0.0965
NLRP7	ENSG00000167634.8	1.02	0.00413	0.0965
RNF11	ENSG00000123091.4	-0.43	0.00413	0.0965
ADAM23	ENSG00000114948.8	0.84	0.00414	0.0966
AMDHD1	ENSG00000139344.3	0.91	0.00415	0.0966
S100A3	ENSG00000188015.5	0.74	0.00414	0.0966
HGF	ENSG00000019991.11	0.82	0.00416	0.0967
WASH4P	ENSG00000234769.4	0.37	0.00416	0.0967
ZDHHC9	ENSG00000188706.8	0.27	0.00416	0.0967
GLOD5	ENSG00000171433.7	0.7	0.00417	0.0968
ANK1	ENSG00000029534.15	0.9	0.00418	0.0968
HN1	ENSG00000189159.11	0.5	0.00418	0.0968
BRD7P3	ENSG00000169075.7	-0.75	0.0042	0.0972
FOXA2	ENSG00000125798.10	-0.73	0.00421	0.0972
SLC16A7	ENSG00000118596.7	-0.89	0.00424	0.0979
AGPAT2	ENSG00000169692.8	0.69	0.00426	0.098
FSTL3	ENSG00000070404.5	0.55	0.00426	0.098
GALNT7	ENSG00000109586.7	-0.55	0.00426	0.098
GDAP2	ENSG00000196505.6	-0.35	0.00426	0.098
ACTR5	ENSG00000101442.8	0.26	0.00427	0.098
DPP4	ENSG00000197635.5	-0.92	0.00428	0.098
NFS1	ENSG00000244005.8	0.36	0.00427	0.098
DAPK1-IT1	ENSG00000236709.1	-0.86	0.00428	0.0981
GCHFR	ENSG00000137880.4	0.73	0.00429	0.0981
MAML3	ENSG00000196782.8	-0.39	0.00429	0.0981
S100Z	ENSG00000171643.9	0.95	0.00429	0.0981
ARFRP1	ENSG00000101246.15	0.43	0.00433	0.0981
IFFO1	ENSG00000010295.15	0.56	0.00432	0.0981
MDFIC	ENSG00000135272.5	-0.75	0.00432	0.0981
RANBP17	ENSG00000204764.8	-0.55	0.00433	0.0981
RAVER2	ENSG00000162437.10	-0.4	0.00433	0.0981
SIRPB2	ENSG00000196209.8	0.77	0.00431	0.0981
UFM1	ENSG00000120686.7	0.3	0.00432	0.0981
STX1B	ENSG00000099365.5	0.84	0.00434	0.0982
PCNX	ENSG00000100731.11	0.22	0.00435	0.0983
PLD1	ENSG00000075651.11	-0.54	0.00438	0.0989
C10orf55	ENSG00000222047.4	0.94	0.00439	0.099
GYPC	ENSG00000136732.10	0.79	0.00439	0.099
ALPL	ENSG00000162551.9	0.74	0.00441	0.0993
SSTR5	ENSG00000162009.7	1	0.00443	0.0996
MNDA	ENSG00000163563.7	0.71	0.00444	0.0997
TPR	ENSG00000047410.9	-0.22	0.00444	0.0997
VMO1	ENSG00000182853.7	0.74	0.00445	0.0997
A4GALT	ENSG00000128274.11	0.71	0.00445	0.0997
VPS13C	ENSG00000129003.11	-0.26	0.00447	0.0998
APBB1	ENSG00000166313.14	0.75	0.00448	0.1
GLUL	ENSG00000135821.12	-0.48	0.00449	0.1
PADI1	ENSG00000142623.8	-0.66	0.0045	0.1
SLC22A17	ENSG00000092096.10	0.75	0.00449	0.1
TLR2	ENSG00000137462.6	0.62	0.0045	0.1
IL22RA1	ENSG00000142677.3	0.71	0.0045	0.1
WT1	ENSG00000184937.8	0.85	0.00452	0.1
DCHS1	ENSG00000166341.6	0.67	0.00454	0.101
SBNO2	ENSG00000064932.11	0.51	0.00455	0.101
RNF217	ENSG00000146373.12	0.98	0.00456	0.101
USP28	ENSG00000048028.7	-0.41	0.00456	0.101
H2AFZP6	ENSG00000233733.1	-0.95	0.00456	0.101
IL17F	ENSG00000112116.9	1.04	0.00457	0.101
NEDD9	ENSG00000111859.12	-0.66	0.00458	0.101
SEC23B	ENSG00000101310.10	0.4	0.00459	0.101
STK32B	ENSG00000152953.8	0.86	0.0046	0.101
TCEA2	ENSG00000171703.12	0.64	0.00459	0.101
IGHG2	ENSG00000211893.3	1.04	0.00461	0.101
IGSF23	ENSG00000216588.4	0.88	0.00461	0.101
TBC1D9	ENSG00000109436.7	0.74	0.0046	0.101
ZNF397	ENSG00000186812.8	-0.38	0.00462	0.101
GRTP1-AS1	ENSG00000225083.1	0.48	0.00465	0.102
NXPE3	ENSG00000144815.10	0.61	0.00466	0.102
ODF2L	ENSG00000122417.11	-0.57	0.00466	0.102
PRPF6	ENSG00000101161.6	0.37	0.00466	0.102
EXOSC2	ENSG00000130713.11	0.25	0.00468	0.102
RADIL	ENSG00000157927.12	-0.88	0.00467	0.102
NT5C3B	ENSG00000141698.12	0.47	0.00468	0.102
CYP4F12	ENSG00000186204.10	0.63	0.00469	0.102
HPN	ENSG00000105707.9	-1.04	0.00471	0.102
MITD1	ENSG00000158411.6	-0.25	0.0047	0.102
POU2F2	ENSG00000028277.16	0.75	0.00473	0.103
HFE	ENSG00000010704.14	-0.43	0.00474	0.103
COL9A3	ENSG00000092758.11	0.94	0.00476	0.103
TMEM56	ENSG00000152078.5	-0.48	0.00476	0.103
ANKRD37	ENSG00000186352.4	-0.66	0.00477	0.103
LGALS8	ENSG00000116977.14	-0.23	0.00477	0.103
KLHL2	ENSG00000109466.9	-0.4	0.00478	0.103
STAB2	ENSG00000136011.10	-0.69	0.00478	0.103
PBX2	ENSG00000204304.7	0.25	0.00479	0.103
ANKRD30BL	ENSG00000163046.11	0.62	0.0048	0.103
LYST	ENSG00000143669.9	-0.34	0.0048	0.103
SMAD6	ENSG00000137834.10	0.49	0.00481	0.103
CLEC14A	ENSG00000176435.6	0.65	0.00482	0.104
GK5	ENSG00000175066.11	-0.43	0.00484	0.104
IGKV1-6	ENSG00000239855.1	1	0.00484	0.104
CCDC51	ENSG00000164051.9	0.4	0.00486	0.104
AJAP1	ENSG00000196581.6	0.95	0.00487	0.104
CHP2	ENSG00000166869.2	0.92	0.00487	0.104
FNIP2	ENSG00000052795.8	-0.37	0.00486	0.104
RBBP8	ENSG00000101773.12	-0.48	0.00488	0.104
SLC25A24	ENSG00000085491.11	-0.41	0.00487	0.104
PIEZO2	ENSG00000154864.7	0.72	0.00488	0.104
KCNA2	ENSG00000177301.9	0.94	0.00489	0.104
PCSK4	ENSG00000115257.11	-0.75	0.00489	0.104
ZNF740	ENSG00000139651.9	0.3	0.0049	0.104
SAMD14	ENSG00000167100.10	0.49	0.00492	0.105
FTL	ENSG00000087086.9	0.57	0.00493	0.105
OLFM4	ENSG00000102837.6	1.03	0.00495	0.105
THBD	ENSG00000178726.6	0.65	0.00495	0.105
WDR78	ENSG00000152763.12	-0.73	0.00497	0.105
ACADSB	ENSG00000196177.8	-0.44	0.00498	0.106
SYTL4	ENSG00000102362.11	-0.52	0.005	0.106
ARNTL	ENSG00000133794.13	0.32	0.00502	0.106
WNT9A	ENSG00000143816.7	-0.9	0.00505	0.107
ZGPAT	ENSG00000197114.7	0.51	0.00506	0.107
RAMP3	ENSG00000122679.4	0.66	0.00507	0.107
NNT	ENSG00000112992.12	-0.38	0.00509	0.107
LYPD5	ENSG00000159871.10	-0.85	0.00511	0.108
GNG11	ENSG00000127920.5	0.73	0.00511	0.108
SUGCT	ENSG00000175600.11	0.88	0.00512	0.108
EMG1	ENSG00000126749.10	0.37	0.00512	0.108
GLT1D1	ENSG00000151948.7	0.96	0.00513	0.108
ARAP3	ENSG00000120318.11	0.78	0.00514	0.108
ITPRIPL1	ENSG00000198885.5	0.77	0.00513	0.108
NFIC	ENSG00000141905.13	-0.42	0.00514	0.108
AGR3	ENSG00000173467.4	-0.61	0.00515	0.108
EXOC3L1	ENSG00000179044.11	-0.69	0.00516	0.108
KBTBD3	ENSG00000182359.10	-0.51	0.00518	0.108
EEF1DP3	ENSG00000229715.4	-0.93	0.00519	0.108
CACNA1F	ENSG00000102001.8	-0.73	0.00522	0.109
FCGR2B	ENSG00000072694.14	0.78	0.00522	0.109
RNU1-58P	ENSG00000199283.1	-0.83	0.00522	0.109
ATP8B2	ENSG00000143515.12	0.62	0.00523	0.109
DPM1	ENSG00000000419.8	0.43	0.00523	0.109
ACHE	ENSG00000087085.9	0.79	0.00531	0.11
COASY	ENSG00000068120.10	0.41	0.00532	0.11
CXCR3	ENSG00000186810.7	0.86	0.00531	0.11
SPARC	ENSG00000113140.6	0.65	0.00532	0.11
AFG3L2	ENSG00000141385.5	-0.39	0.00534	0.111
ANAPC5	ENSG00000089053.8	0.28	0.00535	0.111
MTMR9LP	ENSG00000220785.3	-0.59	0.00536	0.111
USP46	ENSG00000109189.8	-0.3	0.00536	0.111
EDN3	ENSG00000124205.11	0.94	0.00536	0.111
PIP5K1B	ENSG00000107242.13	0.31	0.00537	0.111
CLEC11A	ENSG00000105472.8	0.63	0.00538	0.111
ADAM8	ENSG00000151651.11	0.6	0.00543	0.111
ADAMTS15	ENSG00000166106.2	0.98	0.00545	0.111
C2	ENSG00000166278.10	0.82	0.00543	0.111
CA4	ENSG00000167434.5	1.01	0.00542	0.111
CALN1	ENSG00000183166.6	-1.02	0.00544	0.111
DMXL1	ENSG00000172869.10	-0.31	0.00545	0.111
FAM132B	ENSG00000178752.11	0.69	0.00543	0.111
FUT7	ENSG00000180549.7	0.94	0.00544	0.111
GUSB	ENSG00000169919.12	-0.54	0.00541	0.111
MEOX2	ENSG00000106511.5	0.98	0.00542	0.111
PKHD1	ENSG00000170927.10	1.01	0.00542	0.111
SLC15A1	ENSG00000088386.11	1	0.0054	0.111
SUPT20H	ENSG00000102710.15	0.26	0.00543	0.111
C3orf80	ENSG00000180044.3	1	0.0055	0.112
NOP2	ENSG00000111641.6	0.41	0.00549	0.112
RNF14	ENSG00000013561.13	-0.36	0.00549	0.112
SSNA1	ENSG00000176101.7	0.54	0.00549	0.112
TOP1	ENSG00000198900.5	0.31	0.00551	0.112
ZCCHC24	ENSG00000165424.6	0.69	0.00551	0.112
ADSSL1	ENSG00000185100.6	-0.82	0.00553	0.112
ANKRD20A5P	ENSG00000186481.11	-0.91	0.00556	0.112
FCGR2A	ENSG00000143226.9	0.61	0.00556	0.112
SERPINA7	ENSG00000123561.10	0.98	0.00557	0.112
TLK1	ENSG00000198586.9	-0.25	0.00557	0.112
KDELC2	ENSG00000178202.8	-0.5	0.00558	0.113
FCGR1A	ENSG00000150337.9	0.81	0.00559	0.113
TM9SF2	ENSG00000125304.8	0.39	0.00559	0.113
WDR55	ENSG00000120314.14	-0.35	0.00561	0.113
REP15	ENSG00000174236.2	-0.83	0.00562	0.113
IGHJ4	ENSG00000240041.1	1	0.00564	0.113
LY6E	ENSG00000160932.6	0.8	0.00565	0.113
FARP1	ENSG00000152767.11	0.42	0.00566	0.114
TNFRSF1B	ENSG00000028137.12	0.51	0.00569	0.114
FAM73A	ENSG00000180488.10	-0.44	0.0057	0.114
DCP1B	ENSG00000151065.9	0.32	0.00574	0.115
PLEKHO1	ENSG00000023902.9	0.62	0.00574	0.115
BBS4	ENSG00000140463.9	-0.33	0.00575	0.115
DGKZ	ENSG00000149091.11	0.39	0.00579	0.115
OGFR	ENSG00000060491.12	0.5	0.00577	0.115
PSMD3	ENSG00000108344.10	0.33	0.00577	0.115
PTGER2	ENSG00000125384.6	-0.78	0.00578	0.115
SIMC1	ENSG00000170085.13	-0.37	0.00579	0.115
ZNF83	ENSG00000167766.14	-0.55	0.00578	0.115
IGLV1-50	ENSG00000211645.2	0.94	0.0058	0.115
AP5S1	ENSG00000125843.6	0.42	0.00582	0.115
FPGT-TNNI3K	ENSG00000259030.2	-0.67	0.00583	0.115
PPP1R14D	ENSG00000166143.5	0.64	0.00582	0.115
SDHAP3	ENSG00000185986.10	-0.46	0.00582	0.115
YPEL4	ENSG00000166793.6	0.85	0.00583	0.115
A2M-AS1	ENSG00000245105.1	0.69	0.00584	0.116
C18orf25	ENSG00000152242.6	-0.31	0.00587	0.116
EHD3	ENSG00000013016.10	0.52	0.00587	0.116
MIR10A	ENSG00000257178.2	-0.85	0.00585	0.116
PTAR1	ENSG00000188647.8	-0.42	0.00588	0.116
SLC2A6	ENSG00000160326.9	0.58	0.00586	0.116
SV2C	ENSG00000122012.9	-1.01	0.00588	0.116
TRPV2	ENSG00000187688.10	0.63	0.00587	0.116
C2orf70	ENSG00000173557.10	-0.84	0.0059	0.116
CTSO	ENSG00000256043.2	-0.49	0.00592	0.116
RNF125	ENSG00000101695.4	-0.55	0.00592	0.116
GRAMD2	ENSG00000175318.7	0.64	0.00593	0.116
MMRN1	ENSG00000138722.5	0.95	0.00594	0.116
PPAPDC1B	ENSG00000147535.12	0.34	0.00596	0.117
IGHV1-3	ENSG00000211935.2	1.01	0.00596	0.117
ACER3	ENSG00000078124.7	-0.45	0.00598	0.117
MN1	ENSG00000169184.5	0.9	0.00598	0.117
SSTR2	ENSG00000180616.4	0.93	0.00597	0.117
CHI3L1	ENSG00000133048.8	0.97	0.00599	0.117
ZNF707	ENSG00000181135.11	0.39	0.00599	0.117
TMEM136	ENSG00000181264.4	-0.65	0.00602	0.117
HCAR2	ENSG00000182782.7	0.91	0.00603	0.117
CHN1	ENSG00000128656.9	0.41	0.00603	0.117
DMAP1	ENSG00000178028.9	-0.29	0.00605	0.117
LINGO1	ENSG00000169783.8	0.72	0.00606	0.117
PTGES	ENSG00000148344.10	0.78	0.00608	0.118
KLHL32	ENSG00000186231.12	-0.73	0.00611	0.118
RASA1	ENSG00000145715.10	-0.26	0.00615	0.119
COL1A1	ENSG00000108821.9	0.74	0.00615	0.119
CPEB2	ENSG00000137449.11	-0.37	0.00617	0.119
PTP4A3	ENSG00000184489.7	0.87	0.0062	0.119
DPY19L2P2	ENSG00000170629.10	0.91	0.00624	0.12
UPRT	ENSG00000094841.9	-0.31	0.00624	0.12
GNPAT	ENSG00000116906.7	-0.25	0.00625	0.12
TEKT3	ENSG00000125409.8	-0.81	0.00626	0.12
MPRIPP1	ENSG00000214820.3	0.56	0.00628	0.12
MYO7A	ENSG00000137474.15	0.76	0.00628	0.12
UTP14C	ENSG00000253797.2	0.26	0.00628	0.12
TGIF2	ENSG00000118707.5	0.55	0.0063	0.12
C1orf204	ENSG00000188004.5	-0.57	0.00633	0.121
CERS4	ENSG00000090661.7	0.71	0.00633	0.121
HR	ENSG00000168453.10	0.59	0.00632	0.121
RSL24D1P6	ENSG00000224452.1	0.68	0.00634	0.121
F7	ENSG00000057593.9	1	0.00636	0.121
HSPD1P11	ENSG00000251348.1	-0.63	0.00636	0.121
ZC3H6	ENSG00000188177.9	-0.48	0.00636	0.121
BMP5	ENSG00000112175.6	-0.87	0.00643	0.121
CCDC102A	ENSG00000135736.5	0.69	0.00644	0.121
CCDC8	ENSG00000169515.5	0.81	0.00643	0.121
DDX43	ENSG00000080007.6	0.91	0.00643	0.121
DIS3	ENSG00000083520.10	0.26	0.00644	0.121
KCNH3	ENSG00000135519.6	0.86	0.00642	0.121
KIAA0087	ENSG00000122548.3	-0.99	0.00639	0.121
RASGRP4	ENSG00000171777.11	0.52	0.0064	0.121
TMEM37	ENSG00000171227.6	0.74	0.00643	0.121
ZBTB46	ENSG00000130584.6	0.54	0.00642	0.121
MMP12	ENSG00000110347.7	0.8	0.00645	0.121
ICA1	ENSG00000003147.13	-0.39	0.00647	0.121
DENND1B	ENSG00000213047.7	-0.35	0.00649	0.122
ERI2	ENSG00000196678.9	-0.25	0.0065	0.122
MMP7	ENSG00000137673.4	-0.94	0.00651	0.122
POC5	ENSG00000152359.10	-0.36	0.0065	0.122
SERINC2	ENSG00000168528.7	-0.43	0.0065	0.122
DHX37	ENSG00000150990.3	0.38	0.00652	0.122
USPL1	ENSG00000132952.7	0.31	0.00652	0.122
PDE9A	ENSG00000160191.13	-0.49	0.00653	0.122
GPRIN3	ENSG00000185477.4	-0.57	0.00655	0.122
LTBR	ENSG00000111321.6	0.36	0.00654	0.122
SLC46A3	ENSG00000139508.10	0.55	0.00655	0.122
TSPAN32	ENSG00000064201.11	0.89	0.00656	0.122
KLF11	ENSG00000172059.6	-0.63	0.00658	0.122
ANKRA2	ENSG00000164331.5	-0.35	0.0066	0.122
CCNE1	ENSG00000105173.9	0.49	0.0066	0.122
KCNMB4	ENSG00000135643.4	0.93	0.00659	0.122
LPIN3	ENSG00000132793.7	0.48	0.0066	0.122
PCDHB13	ENSG00000187372.9	-0.94	0.0066	0.122
NLRP11	ENSG00000179873.10	0.94	0.00663	0.122
BOC	ENSG00000144857.10	0.58	0.00665	0.123
DNMT3B	ENSG00000088305.14	0.43	0.00665	0.123
RFC3	ENSG00000133119.8	0.45	0.00666	0.123
DPH5	ENSG00000117543.15	-0.4	0.00667	0.123
ANO9	ENSG00000185101.8	0.63	0.00668	0.123
CEP164P1	ENSG00000226937.5	-0.8	0.00669	0.123
NEK1	ENSG00000137601.11	-0.29	0.00669	0.123
SNHG11	ENSG00000174365.15	0.4	0.00669	0.123
NMB	ENSG00000197696.5	0.59	0.0067	0.123
FOXP1	ENSG00000114861.14	-0.44	0.00671	0.123
AHNAK	ENSG00000124942.9	-0.47	0.00675	0.123
HK3	ENSG00000160883.6	0.75	0.00675	0.123
THOC1	ENSG00000079134.7	-0.35	0.00674	0.123
FLT4	ENSG00000037280.11	0.52	0.00679	0.124
ANO7	ENSG00000146205.9	-0.86	0.0068	0.124
FGF1	ENSG00000113578.13	0.66	0.00682	0.124
PCMTD2	ENSG00000203880.7	0.38	0.00684	0.125
RUNDC3B	ENSG00000105784.11	-0.8	0.00684	0.125
SRD5A3	ENSG00000128039.6	-0.5	0.00685	0.125
PPARA	ENSG00000186951.12	-0.29	0.00686	0.125
PLCB1-IT1	ENSG00000225479.1	-0.99	0.00686	0.125
C1orf198	ENSG00000119280.12	-0.35	0.00689	0.125
SNRPB	ENSG00000125835.13	0.44	0.00689	0.125
BAIAP3	ENSG00000007516.9	-0.79	0.00691	0.125
LILRA2	ENSG00000239998.1	0.81	0.00691	0.125
SLC23A1	ENSG00000170482.12	0.57	0.00692	0.125
GJA4	ENSG00000187513.8	0.74	0.00693	0.125
PLEKHF1	ENSG00000166289.5	0.74	0.00694	0.125
LAMP1	ENSG00000185896.9	0.42	0.00698	0.126
FAM65C	ENSG00000042062.7	0.57	0.00701	0.126
TMEM74B	ENSG00000125895.5	0.75	0.00701	0.126
FCHO2	ENSG00000157107.9	-0.39	0.00702	0.126
SELL	ENSG00000188404.4	0.76	0.00702	0.126
LAG3	ENSG00000089692.4	0.69	0.00703	0.126
ADAM12	ENSG00000148848.10	0.56	0.00706	0.126
CCDC69	ENSG00000198624.8	0.73	0.00704	0.126
GAS7	ENSG00000007237.14	0.62	0.00706	0.126
MRP63	ENSG00000173141.4	0.39	0.00705	0.126
THAP9	ENSG00000168152.8	-0.33	0.00705	0.126
IL21R	ENSG00000103522.11	0.78	0.00708	0.127
ASAP1	ENSG00000153317.10	0.28	0.00709	0.127
SNAI1	ENSG00000124216.3	0.68	0.00712	0.127
TATDN3	ENSG00000203705.6	-0.32	0.00713	0.127
LRP3	ENSG00000130881.9	0.76	0.00714	0.127
AFAP1L1	ENSG00000157510.9	0.52	0.0072	0.128
ALG3	ENSG00000214160.5	0.39	0.00719	0.128
ARHGAP26	ENSG00000145819.11	-0.49	0.00718	0.128
ARSB	ENSG00000113273.11	-0.57	0.00718	0.128
CDK5R1	ENSG00000176749.4	0.46	0.00718	0.128
GNGT2	ENSG00000167083.2	0.77	0.0072	0.128
LRRK2	ENSG00000188906.9	0.79	0.00721	0.128
SIDT1-AS1	ENSG00000239453.1	-0.66	0.00723	0.128
STIM2	ENSG00000109689.10	-0.38	0.00723	0.128
CDK4	ENSG00000135446.12	0.4	0.00724	0.128
DCDC2B	ENSG00000222046.2	-0.54	0.00727	0.128
FAM84B	ENSG00000168672.3	0.37	0.00727	0.128
ATP8A1	ENSG00000124406.12	-0.55	0.00728	0.128
SS18L1	ENSG00000184402.10	0.36	0.00728	0.128
CCDC104	ENSG00000163001.7	-0.41	0.00731	0.129
DGKZP1	ENSG00000179611.2	0.39	0.00734	0.129
IGHV3-71	ENSG00000254056.1	0.96	0.00734	0.129
MBOAT2	ENSG00000143797.7	-0.71	0.00734	0.129
NPM1P46	ENSG00000213104.3	-0.73	0.00731	0.129
PAPLN	ENSG00000100767.11	0.57	0.00731	0.129
PREX1	ENSG00000124126.9	0.68	0.00733	0.129
RAD54L2	ENSG00000164080.9	0.2	0.00731	0.129
SERBP1P6	ENSG00000248873.1	-0.82	0.00735	0.129
SOGA1	ENSG00000149639.10	0.34	0.00732	0.129
BEGAIN	ENSG00000183092.11	-0.86	0.00737	0.129
EIF4E3	ENSG00000163412.8	-0.5	0.00738	0.129
TMEM255B	ENSG00000184497.8	0.74	0.00738	0.129
FPGT	ENSG00000254685.2	-0.39	0.00739	0.129
DENND1A	ENSG00000119522.11	0.34	0.00742	0.129
TRPV1	ENSG00000196689.6	-0.6	0.00741	0.129
IP6K3	ENSG00000161896.6	0.66	0.00744	0.129
MMP2	ENSG00000087245.8	0.64	0.00744	0.129
PFDN4	ENSG00000101132.5	0.48	0.00745	0.129
SERPINA5	ENSG00000188488.9	0.83	0.00744	0.129
SMIM6	ENSG00000259120.2	0.55	0.00745	0.129
APCDD1L	ENSG00000198768.6	0.71	0.00746	0.129
GIPC3	ENSG00000179855.5	0.55	0.00746	0.129
PRKAG2	ENSG00000106617.9	-0.37	0.00747	0.129
OSBPL1A	ENSG00000141447.12	-0.72	0.00749	0.129
B3GNT6	ENSG00000198488.6	-0.9	0.0075	0.129
CA13	ENSG00000185015.3	0.51	0.0075	0.129
CASC4	ENSG00000166734.14	-0.3	0.0075	0.129
C7orf63	ENSG00000105792.15	-0.62	0.00751	0.129
SULT2B1	ENSG00000088002.7	0.7	0.00752	0.129
EFNA4	ENSG00000243364.3	0.43	0.00752	0.129
P4HA2	ENSG00000072682.14	-0.52	0.00753	0.13
SPATA13	ENSG00000182957.11	0.43	0.00754	0.13
TBXA2R	ENSG00000006638.7	0.64	0.00754	0.13
CTDSP2	ENSG00000175215.5	0.29	0.00757	0.13
MSRB1	ENSG00000198736.7	0.49	0.00758	0.13
DYNC2LI1	ENSG00000138036.14	-0.41	0.00761	0.13
ERAL1	ENSG00000132591.7	0.3	0.00764	0.13
GTF2H2C	ENSG00000183474.11	-0.41	0.00762	0.13
HEG1	ENSG00000173706.8	0.43	0.0076	0.13
MAPKAP1	ENSG00000119487.12	0.26	0.00761	0.13
MED7	ENSG00000155868.7	-0.3	0.00764	0.13
MYL12A	ENSG00000101608.8	-0.4	0.00764	0.13
RPS29P12	ENSG00000243664.1	-0.87	0.00762	0.13
2003-09-01	ENSG00000100167.15	0.76	0.00761	0.13
GNG2	ENSG00000186469.4	0.56	0.00765	0.13
FAM124A	ENSG00000150510.11	0.69	0.00768	0.131
BOP1	ENSG00000170727.7	0.5	0.00773	0.132
AJUBA	ENSG00000129474.11	0.46	0.00775	0.132
GPT2	ENSG00000166123.9	-0.48	0.00776	0.132
SLC35B1	ENSG00000121073.9	0.33	0.00776	0.132
TMEM254	ENSG00000133678.9	-0.36	0.0078	0.132
ZNF469	ENSG00000225614.2	0.67	0.0078	0.132
SH3GLB1	ENSG00000097033.10	-0.29	0.00781	0.132
FAF1	ENSG00000185104.15	-0.23	0.00782	0.133
FMNL1	ENSG00000184922.9	0.54	0.00784	0.133
SCIN	ENSG00000006747.10	-0.8	0.00784	0.133
NWD1	ENSG00000188039.9	-0.8	0.00785	0.133
SLC9A4	ENSG00000180251.4	-0.87	0.00786	0.133
OSR1	ENSG00000143867.5	-0.8	0.00787	0.133
ANKRD19P	ENSG00000187984.8	0.47	0.00788	0.133
ATOH8	ENSG00000168874.8	-0.71	0.00789	0.133
CWF19L2	ENSG00000152404.11	-0.29	0.00788	0.133
HLA-DRB5	ENSG00000198502.5	0.88	0.0079	0.133
ITGB2	ENSG00000160255.12	0.72	0.00789	0.133
CCNH	ENSG00000134480.9	-0.25	0.00792	0.133
CXCR1	ENSG00000163464.7	0.9	0.00792	0.133
DYSF	ENSG00000135636.9	0.53	0.00792	0.133
ITGAE	ENSG00000083457.7	0.35	0.00791	0.133
SERPINB5	ENSG00000206075.9	-0.93	0.00791	0.133
SERTAD4	ENSG00000082497.7	-0.84	0.00793	0.133
ALDH18A1	ENSG00000059573.4	0.3	0.00794	0.133
SLC30A5	ENSG00000145740.14	-0.34	0.00796	0.133
SLC9A8	ENSG00000197818.7	0.37	0.00796	0.133
FAM195B	ENSG00000225663.3	0.43	0.00798	0.134
FRMD4B	ENSG00000114541.10	-0.42	0.008	0.134
CDX2	ENSG00000165556.9	0.48	0.00801	0.134
SLC43A2	ENSG00000167703.10	0.44	0.00802	0.134
DOK3	ENSG00000146094.9	0.63	0.00807	0.135
SH3D19	ENSG00000109686.12	-0.28	0.0081	0.135
TMEM168	ENSG00000146802.8	-0.34	0.00812	0.135
CFP	ENSG00000126759.8	0.73	0.00816	0.136
FAM134B	ENSG00000154153.9	-0.51	0.00816	0.136
PEA15	ENSG00000162734.8	0.45	0.00818	0.136
MAPK9	ENSG00000050748.13	-0.28	0.0082	0.136
C8orf33	ENSG00000182307.8	0.32	0.00821	0.136
EMR3	ENSG00000131355.10	0.82	0.00823	0.137
PHKA2	ENSG00000044446.7	-0.51	0.00826	0.137
TLR5	ENSG00000187554.7	-0.43	0.00828	0.137
SRRM3	ENSG00000177679.14	0.8	0.00829	0.137
MIR3619	ENSG00000266533.1	-0.71	0.00833	0.138
NEURL1	ENSG00000107954.6	-0.8	0.00832	0.138
RANBP2	ENSG00000153201.11	-0.38	0.00833	0.138
TCF7L1	ENSG00000152284.4	0.4	0.00834	0.138
TRIM23	ENSG00000113595.10	-0.34	0.00838	0.138
FBXO17	ENSG00000269190.1	0.78	0.00841	0.138
IMPDH1	ENSG00000106348.12	0.47	0.0084	0.138
KLF4	ENSG00000136826.10	-0.64	0.0084	0.138
TTC13	ENSG00000143643.8	-0.27	0.00844	0.139
GAB1	ENSG00000109458.4	-0.32	0.00844	0.139
C9orf9	ENSG00000165698.11	-0.55	0.00851	0.139
DDX60L	ENSG00000181381.9	-0.47	0.0085	0.139
NOP56	ENSG00000101361.10	0.34	0.00849	0.139
PLEKHJ1	ENSG00000104886.5	0.33	0.0085	0.139
TMEM253	ENSG00000232070.4	0.61	0.00849	0.139
PAXIP1-AS2	ENSG00000214106.3	-0.34	0.00851	0.139
NFAM1	ENSG00000235568.2	0.62	0.00852	0.139
FZD8	ENSG00000177283.4	-0.55	0.00853	0.139
KHSRP	ENSG00000088247.11	0.31	0.00854	0.139
DRD1	ENSG00000184845.3	-0.72	0.00854	0.139
MYL9	ENSG00000101335.5	0.59	0.00857	0.14
SCAMP5	ENSG00000198794.7	0.74	0.00857	0.14
STAM2	ENSG00000115145.5	-0.27	0.00858	0.14
DBF4P1	ENSG00000235489.3	-0.64	0.00861	0.14
TSHZ1	ENSG00000179981.9	-0.41	0.00861	0.14
BIRC2	ENSG00000110330.4	-0.28	0.00862	0.14
CCDC60	ENSG00000183273.2	-0.78	0.00863	0.14
SNORD12B	ENSG00000222365.1	0.46	0.00864	0.14
HDHD2	ENSG00000167220.7	-0.31	0.00866	0.141
WDR72	ENSG00000166415.10	-0.87	0.00867	0.141
AADAT	ENSG00000109576.9	-0.35	0.00869	0.141
TTC7B	ENSG00000165914.10	0.47	0.0087	0.141
GTF2H2	ENSG00000145736.10	-0.58	0.00872	0.141
IGF2BP1	ENSG00000159217.5	0.96	0.00873	0.141
LDHAL6EP	ENSG00000270098.1	-0.93	0.00874	0.141
SMC6	ENSG00000163029.11	-0.31	0.00874	0.141
ANXA6	ENSG00000197043.9	0.64	0.00875	0.141
CSF2RB	ENSG00000100368.9	0.73	0.00876	0.141
ZNF266	ENSG00000174652.13	0.36	0.00877	0.141
MTMR10	ENSG00000166912.12	-0.25	0.00878	0.142
RALGAPB	ENSG00000170471.10	0.26	0.0088	0.142
AMPH	ENSG00000078053.12	0.77	0.00886	0.142
CEACAM3	ENSG00000170956.12	0.57	0.00888	0.142
ESYT2	ENSG00000117868.11	-0.26	0.00885	0.142
GPX7	ENSG00000116157.5	0.76	0.00884	0.142
HES5	ENSG00000197921.5	-0.8	0.00885	0.142
IL1R2	ENSG00000115590.9	-0.85	0.00887	0.142
KIAA1009	ENSG00000135315.7	-0.42	0.00886	0.142
LDB2	ENSG00000169744.8	0.51	0.00884	0.142
LHFPL2	ENSG00000145685.9	-0.41	0.00882	0.142
MCRS1	ENSG00000187778.9	0.35	0.00884	0.142
TMPPE	ENSG00000188167.4	0.31	0.00888	0.142
TPX2	ENSG00000088325.11	0.6	0.00887	0.142
DNAH17	ENSG00000187775.12	0.42	0.00889	0.142
GNA11	ENSG00000088256.4	0.44	0.00893	0.142
SOCS6	ENSG00000170677.5	-0.41	0.00891	0.142
SRMS	ENSG00000125508.3	0.67	0.00892	0.142
FAM174B	ENSG00000185442.8	-0.69	0.00894	0.142
EXOC3L2	ENSG00000130201.3	0.64	0.00895	0.142
NLN	ENSG00000123213.18	-0.41	0.00895	0.142
HOXB6	ENSG00000108511.8	-0.67	0.00897	0.142
IGLC6	ENSG00000222037.5	0.96	0.00897	0.142
SCG2	ENSG00000171951.4	0.88	0.00898	0.143
ADCK5	ENSG00000173137.7	0.52	0.00899	0.143
MBNL2	ENSG00000139793.14	0.3	0.00899	0.143
FTLP3	ENSG00000226608.2	0.64	0.00904	0.143
LRRIQ4	ENSG00000188306.6	-0.54	0.00907	0.143
YIPF5	ENSG00000145817.12	-0.42	0.00907	0.143
LSM7	ENSG00000130332.10	0.35	0.0091	0.144
TRABD2B	ENSG00000269113.3	0.74	0.00911	0.144
IMMTP1	ENSG00000229880.1	0.95	0.00912	0.144
FAM65B	ENSG00000111913.11	0.68	0.00913	0.144
RBFA	ENSG00000101546.8	-0.38	0.00914	0.144
ILDR2	ENSG00000143195.8	-0.76	0.00916	0.144
LRRC40	ENSG00000066557.5	-0.37	0.00917	0.144
PITPNM3	ENSG00000091622.11	-0.53	0.00916	0.144
SETD1B	ENSG00000139718.6	0.32	0.00916	0.144
CHST6	ENSG00000183196.4	-0.82	0.00919	0.144
NRROS	ENSG00000174004.5	0.72	0.00918	0.144
PLEKHA5	ENSG00000052126.10	0.39	0.00918	0.144
PADI4	ENSG00000159339.9	0.91	0.00921	0.145
PKN2	ENSG00000065243.14	-0.28	0.00922	0.145
VASN	ENSG00000168140.4	0.46	0.00924	0.145
RLN2	ENSG00000107014.7	0.9	0.00925	0.145
MYH14	ENSG00000105357.11	0.37	0.00927	0.145
SORCS2	ENSG00000184985.12	0.76	0.0093	0.145
KCNK12	ENSG00000184261.4	-0.62	0.00931	0.146
LRRC3	ENSG00000160233.6	-0.58	0.00933	0.146
KLK11	ENSG00000167757.9	-0.88	0.00935	0.146
CDK8	ENSG00000132964.7	0.26	0.00936	0.146
PCDHGA3	ENSG00000254245.1	0.92	0.00938	0.146
RFX5	ENSG00000143390.13	0.3	0.00939	0.146
TMEM234	ENSG00000160055.15	-0.39	0.00939	0.146
STX18	ENSG00000168818.5	-0.21	0.00943	0.147
ATP1A1OS	ENSG00000203865.5	-0.41	0.00944	0.147
COL13A1	ENSG00000197467.9	0.66	0.00945	0.147
GAPVD1	ENSG00000165219.17	0.21	0.00948	0.147
HNF4A-AS1	ENSG00000229005.2	0.45	0.00957	0.148
PLXDC1	ENSG00000161381.9	0.47	0.00959	0.149
SCMH1	ENSG00000010803.12	-0.28	0.00962	0.149
DDX52	ENSG00000141141.10	0.25	0.00963	0.149
AKT3	ENSG00000117020.12	0.48	0.00964	0.149
C4orf50	ENSG00000181215.8	0.93	0.00967	0.149
CCDC88B	ENSG00000168071.17	0.9	0.00967	0.149
MAPK11	ENSG00000185386.10	0.58	0.00971	0.15
PARP4	ENSG00000102699.5	0.21	0.00969	0.15
VAPA	ENSG00000101558.9	-0.34	0.00971	0.15
YES1	ENSG00000176105.9	-0.42	0.00972	0.15
KRT18P4	ENSG00000229222.1	0.45	0.00975	0.15
SLC9A7	ENSG00000065923.5	-0.71	0.00975	0.15
SBSPON	ENSG00000164764.10	-0.93	0.00978	0.15
GGPS1	ENSG00000152904.7	-0.27	0.00982	0.151
LEFTY2	ENSG00000143768.7	-0.91	0.00987	0.151
BHLHE40	ENSG00000134107.4	-0.68	0.00989	0.152
ERGIC1	ENSG00000113719.11	-0.42	0.00989	0.152
PELI2	ENSG00000139946.5	0.31	0.00989	0.152
CDA	ENSG00000158825.5	0.83	0.0099	0.152
CABLES1	ENSG00000134508.8	-0.6	0.00996	0.152
CCDC97	ENSG00000142039.3	0.29	0.00997	0.152
TRAPPC8	ENSG00000153339.9	-0.32	0.00996	0.152
RN7SKP271	ENSG00000222460.1	0.48	0.00999	0.152
ZBTB41	ENSG00000177888.7	-0.3	0.00999	0.152
CXCL1	ENSG00000163739.4	0.81	0.00999	0.152
PTCD2	ENSG00000049883.10	-0.32	0.01	0.152
ZNF77	ENSG00000175691.8	0.26	0.01	0.152
RASEF	ENSG00000165105.9	-0.32	0.01	0.153
ADAMTS4	ENSG00000158859.9	0.62	0.01	0.153
PNLIPRP1	ENSG00000187021.10	0.83	0.01	0.153
PPP1R12B	ENSG00000077157.16	-0.41	0.0101	0.153
VAMP4	ENSG00000117533.10	-0.32	0.0101	0.153
ITGAM	ENSG00000169896.12	0.62	0.0101	0.153
KBTBD7	ENSG00000120696.8	0.32	0.0101	0.153
PLCXD2	ENSG00000240891.2	0.42	0.0101	0.153
C5orf24	ENSG00000181904.8	-0.33	0.0101	0.153
H2AFJ	ENSG00000246705.3	0.4	0.0101	0.153
TCN1	ENSG00000134827.3	-0.9	0.0101	0.153
IGSF22	ENSG00000179057.9	0.6	0.0102	0.153
TNFRSF8	ENSG00000120949.10	0.77	0.0102	0.153
HNF1A	ENSG00000135100.13	0.24	0.0102	0.154
IGSF10	ENSG00000152580.8	-0.85	0.0102	0.154
CASS4	ENSG00000087589.12	0.59	0.0102	0.154
2001-12-01	ENSG00000173077.10	0.94	0.0102	0.154
GPR176	ENSG00000166073.4	0.54	0.0102	0.154
LINC00152	ENSG00000222041.6	0.51	0.0102	0.154
SENCR	ENSG00000254703.2	0.78	0.0102	0.154
SLA	ENSG00000155926.9	0.53	0.0102	0.154
USP5	ENSG00000111667.9	0.39	0.0102	0.154
ASH1L	ENSG00000116539.6	-0.16	0.0103	0.154
HTATSF1	ENSG00000102241.7	-0.35	0.0103	0.154
KDSR	ENSG00000119537.11	-0.36	0.0103	0.154
GSS	ENSG00000100983.5	0.38	0.0103	0.154
GAS2	ENSG00000148935.6	0.55	0.0103	0.154
SCOC	ENSG00000153130.13	-0.39	0.0103	0.154
BLZF1	ENSG00000117475.9	-0.31	0.0104	0.155
FAM210A	ENSG00000177150.8	-0.4	0.0104	0.155
INPP1	ENSG00000151689.8	-0.53	0.0104	0.155
LAMA3	ENSG00000053747.11	-0.59	0.0104	0.155
MOB1B	ENSG00000173542.4	-0.31	0.0104	0.155
ATP5E	ENSG00000124172.5	0.45	0.0104	0.155
CHST15	ENSG00000182022.13	0.65	0.0105	0.155
EPSTI1	ENSG00000133106.10	0.61	0.0105	0.155
KCNJ8	ENSG00000121361.3	0.86	0.0105	0.155
LINC00483	ENSG00000167117.4	0.77	0.0104	0.155
SYT2	ENSG00000143858.7	-0.58	0.0105	0.155
VPS54	ENSG00000143952.15	-0.22	0.0105	0.155
ZNF343	ENSG00000088876.7	0.3	0.0104	0.155
MPHOSPH8	ENSG00000196199.9	0.27	0.0105	0.156
SUGT1	ENSG00000165416.10	0.37	0.0105	0.156
IQSEC3	ENSG00000120645.7	0.82	0.0106	0.156
NPAT	ENSG00000149308.12	-0.3	0.0106	0.156
GPR116	ENSG00000069122.14	0.55	0.0106	0.157
GTF2IRD2	ENSG00000196275.9	-0.46	0.0106	0.157
PRELP	ENSG00000188783.5	0.74	0.0106	0.157
IGHV1-67	ENSG00000253274.1	0.93	0.0107	0.157
LRRFIP1	ENSG00000124831.14	-0.26	0.0107	0.157
RAB13	ENSG00000143545.4	-0.45	0.0107	0.157
FSD1	ENSG00000105255.6	0.8	0.0107	0.157
SLAIN2	ENSG00000109171.10	-0.33	0.0107	0.157
B4GALT4-AS1	ENSG00000240254.1	-0.53	0.0107	0.157
CES2	ENSG00000172831.7	0.68	0.0107	0.158
TSSC2	ENSG00000223756.2	0.78	0.0108	0.158
DNAH6	ENSG00000115423.14	-0.6	0.0108	0.159
ASIP	ENSG00000101440.5	0.7	0.0108	0.159
NPIPA1	ENSG00000183426.11	-0.46	0.0108	0.159
PBOV1	ENSG00000254440.2	-0.48	0.0108	0.159
CWC27	ENSG00000153015.11	-0.31	0.0109	0.159
ERI3	ENSG00000117419.10	-0.33	0.0109	0.159
MAP1LC3B2	ENSG00000171471.5	0.52	0.0109	0.159
CTSA	ENSG00000064601.12	0.54	0.0109	0.159
PARP11	ENSG00000111224.9	0.38	0.0109	0.159
TPRN	ENSG00000176058.7	0.43	0.0109	0.159
ANKRD13A	ENSG00000076513.12	0.38	0.0109	0.159
GJA3	ENSG00000121743.3	0.93	0.0109	0.159
SIDT1	ENSG00000072858.6	-0.57	0.0109	0.159
EFEMP2	ENSG00000172638.8	0.47	0.011	0.159
SLC6A8	ENSG00000130821.11	-0.62	0.011	0.159
TNS1	ENSG00000079308.12	0.53	0.011	0.159
VIL1	ENSG00000127831.6	0.45	0.011	0.159
CRMP1	ENSG00000072832.10	0.56	0.011	0.16
LAX1	ENSG00000122188.8	0.83	0.011	0.16
LINC01146	ENSG00000258867.1	0.92	0.011	0.16
BMS1P15	ENSG00000258780.1	-0.69	0.011	0.16
CXCR2	ENSG00000180871.3	0.82	0.011	0.16
SLC18A1	ENSG00000036565.10	-0.93	0.011	0.16
USP18	ENSG00000184979.9	-0.4	0.0111	0.16
ALOX5	ENSG00000012779.6	-0.65	0.0111	0.16
GPCPD1	ENSG00000125772.8	0.41	0.0111	0.16
VIM	ENSG00000026025.9	0.57	0.0111	0.16
CYP26B1	ENSG00000003137.4	0.91	0.0112	0.161
FEM1C	ENSG00000145780.6	-0.39	0.0112	0.161
HMGB1P21	ENSG00000248909.1	-0.49	0.0112	0.161
SHKBP1	ENSG00000160410.10	0.34	0.0112	0.161
TUSC3	ENSG00000104723.16	0.68	0.0112	0.161
TNS3	ENSG00000136205.12	0.38	0.0112	0.161
ATXN1	ENSG00000124788.13	-0.2	0.0112	0.161
EFCAB7	ENSG00000203965.8	-0.36	0.0112	0.161
ST6GALNAC2	ENSG00000070731.5	-0.74	0.0112	0.161
CA3	ENSG00000164879.6	0.68	0.0113	0.161
CYTH4	ENSG00000100055.16	0.59	0.0113	0.161
IGFBP5	ENSG00000115461.4	0.85	0.0113	0.161
SIGLEC12	ENSG00000254521.2	0.88	0.0113	0.161
KIRREL3	ENSG00000149571.6	-0.89	0.0113	0.161
MED24	ENSG00000008838.13	0.31	0.0113	0.162
MSI1	ENSG00000135097.2	0.93	0.0113	0.162
SOX7	ENSG00000171056.6	0.54	0.0113	0.162
TNFSF13	ENSG00000161955.12	0.41	0.0113	0.162
SAP30BP	ENSG00000161526.10	0.28	0.0114	0.162
ANGPTL2	ENSG00000136859.5	0.56	0.0114	0.162
HTRA3	ENSG00000170801.5	0.72	0.0114	0.162
TOMM20	ENSG00000173726.6	-0.36	0.0114	0.162
PLXNB3	ENSG00000198753.7	-0.91	0.0114	0.163
MPV17L	ENSG00000156968.8	0.92	0.0115	0.163
CD72	ENSG00000137101.8	0.56	0.0115	0.163
GJA5	ENSG00000143140.6	0.61	0.0115	0.163
SYDE1	ENSG00000105137.8	0.56	0.0115	0.163
EFNA2	ENSG00000099617.2	0.73	0.0115	0.163
SPATA6	ENSG00000132122.7	-0.47	0.0115	0.163
FAM178B	ENSG00000168754.9	-0.88	0.0115	0.164
SELPLG	ENSG00000110876.8	0.65	0.0116	0.164
ZNF853	ENSG00000236609.3	0.78	0.0116	0.164
ST6GAL2	ENSG00000144057.11	-0.91	0.0116	0.164
TREML2	ENSG00000112195.8	0.88	0.0116	0.164
YARS2	ENSG00000139131.8	0.35	0.0117	0.165
COL5A1	ENSG00000130635.11	0.61	0.0117	0.165
LAIR2	ENSG00000167618.5	0.87	0.0117	0.165
ERF	ENSG00000105722.5	0.36	0.0117	0.165
PTPLA	ENSG00000165996.9	0.78	0.0117	0.165
TFF2	ENSG00000160181.4	-0.91	0.0117	0.165
ENOSF1	ENSG00000132199.14	-0.4	0.0118	0.165
WNK4	ENSG00000126562.12	-0.5	0.0118	0.165
ADAP2	ENSG00000184060.6	0.53	0.0118	0.165
MIR663B	ENSG00000221288.1	0.68	0.0118	0.165
INTS4	ENSG00000149262.12	-0.24	0.0118	0.166
PIPOX	ENSG00000179761.7	0.5	0.0118	0.166
RPS6KC1	ENSG00000136643.7	-0.41	0.0118	0.166
MORN4	ENSG00000171160.13	-0.58	0.0118	0.166
ZFYVE16	ENSG00000039319.12	-0.29	0.0118	0.166
GSDMC	ENSG00000147697.4	0.88	0.0118	0.166
NCOR2	ENSG00000196498.9	0.39	0.0118	0.166
CLMP	ENSG00000166250.7	0.58	0.0119	0.166
HYDIN	ENSG00000157423.13	0.9	0.0119	0.166
THRB-AS1	ENSG00000228791.3	-0.79	0.0119	0.166
MOCOS	ENSG00000075643.5	-0.55	0.0119	0.166
DLK2	ENSG00000171462.10	0.46	0.0119	0.166
DCHS2	ENSG00000197410.8	0.89	0.0119	0.166
ERMAP	ENSG00000164010.9	-0.31	0.0119	0.166
HOGA1	ENSG00000241935.4	0.78	0.0119	0.166
IL13RA2	ENSG00000123496.3	0.87	0.0119	0.166
LINC00528	ENSG00000269220.1	0.74	0.0119	0.166
MAP1B	ENSG00000131711.10	0.53	0.0119	0.166
PUF60	ENSG00000179950.9	0.35	0.0119	0.166
SHANK1	ENSG00000161681.11	0.74	0.0119	0.166
ACSL4	ENSG00000068366.15	0.48	0.0121	0.166
AMOTL2	ENSG00000114019.10	0.5	0.0121	0.166
C20orf27	ENSG00000101220.13	0.45	0.012	0.166
CDCA7L	ENSG00000164649.15	-0.54	0.012	0.166
DCC	ENSG00000187323.7	0.88	0.0121	0.166
DDX49	ENSG00000105671.7	0.37	0.012	0.166
FAM83H	ENSG00000180921.6	0.33	0.0121	0.166
HLF	ENSG00000108924.9	0.73	0.0121	0.166
HSF2BP	ENSG00000160207.4	0.56	0.0121	0.166
IL17RD	ENSG00000144730.12	-0.79	0.012	0.166
LRFN1	ENSG00000128011.4	0.76	0.0121	0.166
LRRC25	ENSG00000175489.9	0.66	0.0121	0.166
LY6G6D	ENSG00000244355.3	0.91	0.0121	0.166
MIPEPP3	ENSG00000233325.3	0.4	0.0121	0.166
NEDD4L	ENSG00000049759.12	-0.52	0.012	0.166
OSTCP2	ENSG00000225294.1	-0.78	0.012	0.166
PIWIL2	ENSG00000197181.7	0.63	0.0121	0.166
PPIL3	ENSG00000240344.4	-0.41	0.0121	0.166
RHBDL3	ENSG00000141314.8	-0.87	0.0121	0.166
2004-09-01	ENSG00000108387.10	0.44	0.0121	0.166
SLC25A4	ENSG00000151729.6	-0.35	0.012	0.166
SPA17	ENSG00000064199.2	-0.56	0.0121	0.166
YPEL2	ENSG00000175155.4	0.32	0.012	0.166
BTBD8	ENSG00000189195.5	-0.4	0.0121	0.166
GCNT4	ENSG00000176928.4	-0.75	0.0121	0.167
ALS2CR11	ENSG00000155754.10	-0.56	0.0122	0.167
SLCO2B1	ENSG00000137491.10	0.57	0.0122	0.167
IGDCC4	ENSG00000103742.7	0.6	0.0122	0.167
OLFML3	ENSG00000116774.7	0.59	0.0122	0.168
SMAD5	ENSG00000113658.12	-0.37	0.0123	0.168
SSC5D	ENSG00000179954.10	0.73	0.0123	0.168
PPP1R9B	ENSG00000108819.9	0.39	0.0123	0.168
TFE3	ENSG00000068323.12	0.34	0.0123	0.168
GP6	ENSG00000088053.7	0.84	0.0123	0.168
GOT2P3	ENSG00000233719.2	-0.88	0.0124	0.168
SRD5A3-AS1	ENSG00000249700.4	-0.54	0.0124	0.168
SUSD3	ENSG00000157303.6	0.75	0.0124	0.168
PRDM13	ENSG00000112238.11	0.82	0.0124	0.169
FPR2	ENSG00000171049.8	0.8	0.0124	0.169
PRDM10	ENSG00000170325.10	0.23	0.0124	0.169
SNORD14A	ENSG00000272034.1	0.62	0.0124	0.169
SUPT6H	ENSG00000109111.10	0.21	0.0124	0.169
TOMM5	ENSG00000175768.8	0.35	0.0124	0.169
RNASE6	ENSG00000169413.2	0.59	0.0125	0.169
RBM7	ENSG00000076053.6	-0.36	0.0125	0.169
GATSL2	ENSG00000198750.7	0.64	0.0125	0.169
KDM2B	ENSG00000089094.12	0.32	0.0125	0.169
RBPMS2	ENSG00000166831.4	0.57	0.0125	0.169
SCARNA9	ENSG00000254911.2	-0.45	0.0125	0.169
TUBB1	ENSG00000101162.3	0.6	0.0125	0.169
ANKDD1A	ENSG00000166839.12	0.43	0.0126	0.169
DDX46	ENSG00000145833.11	-0.23	0.0126	0.169
DHX35	ENSG00000101452.10	0.26	0.0125	0.169
EXOC6B	ENSG00000144036.10	-0.28	0.0126	0.169
GCG	ENSG00000115263.10	0.79	0.0125	0.169
HARS2	ENSG00000112855.10	-0.28	0.0126	0.169
SURF4	ENSG00000148248.9	0.34	0.0126	0.169
TTL	ENSG00000114999.7	-0.38	0.0126	0.169
WBP11	ENSG00000084463.3	0.33	0.0126	0.169
NOP14-AS1	ENSG00000249673.2	-0.26	0.0126	0.169
TBCC	ENSG00000124659.5	0.35	0.0126	0.169
C1RL	ENSG00000139178.6	0.38	0.0127	0.17
BRD4	ENSG00000141867.13	0.25	0.0127	0.17
CIB4	ENSG00000157884.6	-0.88	0.0127	0.17
HTR7P1	ENSG00000183935.3	0.54	0.0127	0.17
TNC	ENSG00000041982.10	0.8	0.0127	0.17
PLEKHO2	ENSG00000241839.5	0.54	0.0128	0.171
EFCAB14	ENSG00000159658.6	-0.32	0.0128	0.171
HIST1H1A	ENSG00000124610.3	0.75	0.0128	0.171
IL33	ENSG00000137033.7	-0.84	0.0128	0.171
MED17	ENSG00000042429.6	-0.24	0.0128	0.171
RN7SL789P	ENSG00000242436.2	0.72	0.0128	0.171
SLC25A19	ENSG00000125454.7	0.35	0.0128	0.171
ZDHHC23	ENSG00000184307.9	-0.29	0.0128	0.171
ZNF888	ENSG00000213793.3	-0.36	0.0128	0.171
ENPEP	ENSG00000138792.5	0.72	0.0128	0.171
FAM46A	ENSG00000112773.11	-0.66	0.0128	0.171
ATPAF1	ENSG00000123472.8	-0.36	0.0129	0.171
FBXL19	ENSG00000099364.12	0.34	0.0129	0.171
MICD	ENSG00000229390.1	-0.6	0.0129	0.171
MAGI2-IT1	ENSG00000235751.3	-0.91	0.0129	0.171
RAB20	ENSG00000139832.3	0.36	0.0129	0.171
ZNF859P	ENSG00000215887.5	-0.84	0.0129	0.171
ARL14	ENSG00000179674.2	-0.53	0.013	0.171
EXTL2	ENSG00000162694.9	-0.44	0.013	0.171
LILRB4	ENSG00000186818.8	0.63	0.013	0.171
RNU6-268P	ENSG00000201044.1	0.65	0.0129	0.171
TMEM161A	ENSG00000064545.10	0.32	0.0129	0.171
TRIM16L	ENSG00000108448.16	-0.44	0.013	0.171
VNN2	ENSG00000112303.9	0.77	0.0129	0.171
VSIG2	ENSG00000019102.7	-0.83	0.013	0.171
DDAH2	ENSG00000213722.4	0.42	0.013	0.172
MMP14	ENSG00000157227.8	0.42	0.013	0.172
FGA	ENSG00000171560.10	0.9	0.0131	0.172
LDLRAD4	ENSG00000168675.14	-0.47	0.0131	0.172
DGKI	ENSG00000157680.11	0.66	0.0131	0.172
GCNT7	ENSG00000124091.5	0.45	0.0131	0.172
FDPSP3	ENSG00000258872.2	-0.63	0.0131	0.172
EFTUD2	ENSG00000108883.8	0.23	0.0131	0.173
CGREF1	ENSG00000138028.10	0.79	0.0131	0.173
ITCH-AS1	ENSG00000236388.1	0.64	0.0132	0.173
MYEOV	ENSG00000172927.3	-0.91	0.0132	0.173
RNU6-135P	ENSG00000252578.1	-0.66	0.0132	0.173
PDE1B	ENSG00000123360.7	0.69	0.0132	0.173
SYNGR2	ENSG00000108639.3	0.41	0.0132	0.173
LAMC3	ENSG00000050555.13	0.65	0.0132	0.173
RAB26	ENSG00000167964.8	-0.65	0.0132	0.173
SYT9	ENSG00000170743.12	-0.63	0.0132	0.173
HIGD1B	ENSG00000131097.2	0.72	0.0133	0.173
HIPK1	ENSG00000163349.17	-0.25	0.0133	0.173
ARHGAP30	ENSG00000186517.9	0.56	0.0133	0.173
ARPC4	ENSG00000241553.8	0.35	0.0133	0.174
RAMP2-AS1	ENSG00000197291.4	0.81	0.0133	0.174
BCL7A	ENSG00000110987.4	0.33	0.0134	0.174
CERCAM	ENSG00000167123.14	0.56	0.0134	0.174
COL6A1	ENSG00000142156.10	0.64	0.0134	0.174
FRMD6	ENSG00000139926.11	0.43	0.0133	0.174
ITFG2	ENSG00000111203.7	0.31	0.0134	0.174
MTURN	ENSG00000180354.11	-0.56	0.0134	0.174
TBC1D19	ENSG00000109680.6	-0.41	0.0133	0.174
TFAP2A-AS1	ENSG00000229950.1	-0.85	0.0134	0.174
GPC4	ENSG00000076716.7	0.37	0.0134	0.174
PTPDC1	ENSG00000158079.10	-0.21	0.0134	0.174
SEH1L	ENSG00000085415.11	-0.37	0.0134	0.174
CTSZ	ENSG00000101160.9	0.47	0.0135	0.175
PDS5B	ENSG00000083642.14	0.25	0.0135	0.175
THOC6	ENSG00000131652.9	0.38	0.0135	0.175
ZNF512B	ENSG00000196700.3	0.57	0.0135	0.175
PROSC	ENSG00000147471.7	0.38	0.0136	0.175
ATL3	ENSG00000184743.8	-0.35	0.0136	0.175
HIBADH	ENSG00000106049.4	-0.27	0.0136	0.175
RFWD2	ENSG00000143207.15	-0.16	0.0136	0.176
NFATC2	ENSG00000101096.15	0.67	0.0136	0.176
PIP5K1P1	ENSG00000219294.5	0.76	0.0137	0.176
SERPINA1	ENSG00000197249.8	-0.71	0.0137	0.176
SS18	ENSG00000141380.9	-0.3	0.0137	0.176
IKBKE	ENSG00000143466.9	0.47	0.0137	0.177
SGIP1	ENSG00000118473.17	0.56	0.0138	0.177
CREB3L1	ENSG00000157613.6	-0.5	0.0138	0.178
CYCSP29	ENSG00000255379.1	-0.76	0.0138	0.178
SRBD1	ENSG00000068784.8	-0.23	0.0138	0.178
LYRM7	ENSG00000186687.11	-0.4	0.0138	0.178
LRRC8E	ENSG00000171017.6	-0.57	0.0139	0.178
UGDH	ENSG00000109814.7	-0.51	0.0139	0.179
N6AMT2	ENSG00000150456.6	0.34	0.014	0.179
MAPRE1	ENSG00000101367.8	0.33	0.014	0.179
TTC9	ENSG00000133985.2	-0.52	0.014	0.179
ALOXE3	ENSG00000179148.5	-0.88	0.014	0.179
CCDC170	ENSG00000120262.8	0.83	0.0141	0.18
ELL	ENSG00000105656.8	0.32	0.0141	0.18
SDCCAG3	ENSG00000165689.12	0.28	0.0141	0.18
SLC30A2	ENSG00000158014.10	0.9	0.0141	0.18
STAT3	ENSG00000168610.10	0.34	0.0141	0.18
C12orf74	ENSG00000214215.3	0.59	0.0141	0.18
SIRT6	ENSG00000077463.10	0.4	0.0141	0.18
PPP6R1	ENSG00000105063.14	0.35	0.0141	0.18
CHD6	ENSG00000124177.10	0.26	0.0142	0.181
CCDC89	ENSG00000179071.3	-0.49	0.0142	0.181
BANF1P4	ENSG00000223828.1	-0.68	0.0142	0.181
COPE	ENSG00000105669.8	0.38	0.0142	0.181
LPHN2	ENSG00000117114.15	0.62	0.0143	0.181
OGFOD2	ENSG00000111325.12	0.36	0.0143	0.182
ATP6V0A2	ENSG00000185344.9	0.29	0.0143	0.182
PRUNE2	ENSG00000106772.13	-0.49	0.0143	0.182
SIK2	ENSG00000170145.4	-0.33	0.0143	0.182
EPOR	ENSG00000187266.9	-0.55	0.0143	0.182
TMEM18	ENSG00000151353.10	-0.28	0.0143	0.182
DUS3L	ENSG00000141994.11	0.43	0.0144	0.182
ARHGAP26-IT1	ENSG00000230789.1	-0.61	0.0144	0.182
TAS1R3	ENSG00000169962.4	0.63	0.0144	0.182
TSPYL5	ENSG00000180543.3	0.59	0.0144	0.182
ART4	ENSG00000111339.6	0.67	0.0145	0.183
GLTPD2	ENSG00000182327.7	0.55	0.0145	0.184
GRHL1	ENSG00000134317.13	-0.73	0.0145	0.184
UNC5CL	ENSG00000124602.5	0.57	0.0146	0.184
ELN	ENSG00000049540.12	0.43	0.0146	0.184
IFNG-AS1	ENSG00000255733.1	0.8	0.0146	0.184
PRSS8	ENSG00000052344.11	0.49	0.0146	0.184
MRC2	ENSG00000011028.9	0.47	0.0146	0.184
AGGF1P3	ENSG00000241532.1	0.9	0.0147	0.184
CHERP	ENSG00000085872.10	0.29	0.0147	0.184
PPP1R16A	ENSG00000160972.5	0.49	0.0146	0.184
WIPF1	ENSG00000115935.12	0.54	0.0147	0.184
ASB13	ENSG00000196372.8	0.31	0.0147	0.185
CPPED1	ENSG00000103381.7	0.59	0.0147	0.185
FHL2	ENSG00000115641.14	-0.5	0.0147	0.185
FLNC	ENSG00000128591.11	0.54	0.0147	0.185
HNRNPA1L2	ENSG00000139675.10	0.23	0.0147	0.185
KIAA2022	ENSG00000050030.9	0.79	0.0147	0.185
RAPGEF1	ENSG00000107263.14	0.34	0.0147	0.185
TRIP6	ENSG00000087077.7	0.6	0.0147	0.185
C5orf42	ENSG00000197603.9	-0.4	0.0148	0.185
GJA1	ENSG00000152661.7	0.64	0.0148	0.185
PYCRL	ENSG00000104524.9	0.31	0.0148	0.185
RAB31	ENSG00000168461.8	0.53	0.0148	0.185
TPBG	ENSG00000146242.5	-0.55	0.0148	0.185
CLDN12	ENSG00000157224.11	-0.48	0.0149	0.186
LAIR1	ENSG00000167613.11	0.58	0.0149	0.186
LINC01021	ENSG00000250337.1	0.82	0.0149	0.186
PRSS36	ENSG00000178226.6	0.53	0.015	0.186
ADAMTS12	ENSG00000151388.6	0.59	0.015	0.186
BCORL1	ENSG00000085185.11	0.44	0.015	0.186
CHST11	ENSG00000171310.6	0.53	0.015	0.186
EXOSC4	ENSG00000178896.6	0.45	0.015	0.186
RPS6KA2-IT1	ENSG00000232082.1	-0.73	0.015	0.186
ZNF677	ENSG00000197928.6	0.67	0.015	0.187
TMEM159	ENSG00000011638.6	-0.32	0.0151	0.187
ZNF599	ENSG00000153896.13	-0.42	0.0151	0.187
CCDC85C	ENSG00000205476.4	0.35	0.0151	0.187
FUT6	ENSG00000156413.9	0.24	0.0151	0.187
PTGFRN	ENSG00000134247.9	-0.29	0.0151	0.187
TRIM28	ENSG00000130726.7	0.31	0.0151	0.187
BCL6B	ENSG00000161940.6	0.51	0.0151	0.187
CDK7	ENSG00000134058.6	-0.37	0.0151	0.187
PABPC1P4	ENSG00000255642.1	0.4	0.0151	0.187
XKR5	ENSG00000186530.13	0.86	0.0151	0.187
COMT	ENSG00000093010.7	0.5	0.0152	0.187
LSP1	ENSG00000130592.9	0.7	0.0152	0.187
ITGB8	ENSG00000105855.5	-0.64	0.0152	0.187
SPECC1	ENSG00000128487.12	-0.43	0.0152	0.187
CYP4F35P	ENSG00000265787.1	-0.84	0.0152	0.188
HSD17B11	ENSG00000198189.6	-0.36	0.0152	0.188
HCN2	ENSG00000099822.2	0.78	0.0153	0.188
KNDC1	ENSG00000171798.13	0.88	0.0153	0.188
PSMG2	ENSG00000128789.16	-0.35	0.0153	0.188
HAVCR1	ENSG00000113249.8	-0.88	0.0153	0.188
SEMA3E	ENSG00000170381.8	-0.87	0.0153	0.188
GRIP1	ENSG00000155974.7	0.41	0.0153	0.188
DEFA5	ENSG00000164816.6	0.8	0.0153	0.188
FIBIN	ENSG00000176971.2	0.71	0.0154	0.188
IPO5	ENSG00000065150.14	0.25	0.0154	0.188
KIRREL	ENSG00000183853.13	0.51	0.0154	0.188
LINC00342	ENSG00000232931.1	-0.42	0.0154	0.188
LRTOMT	ENSG00000184154.8	-0.27	0.0154	0.188
SDC4	ENSG00000124145.5	0.45	0.0154	0.188
TTYH2	ENSG00000141540.6	0.53	0.0154	0.188
ST7L	ENSG00000007341.14	-0.3	0.0154	0.189
SPIDR	ENSG00000164808.12	0.18	0.0154	0.189
HOXB5	ENSG00000120075.5	-0.59	0.0154	0.189
FAM127C	ENSG00000212747.3	0.7	0.0155	0.189
HDC	ENSG00000140287.6	0.71	0.0155	0.189
CYHR1	ENSG00000187954.8	0.33	0.0155	0.189
ELMO2	ENSG00000062598.13	0.3	0.0155	0.189
RN7SL181P	ENSG00000243738.2	0.71	0.0155	0.19
SESN1	ENSG00000080546.9	0.5	0.0155	0.19
GAPDHP46	ENSG00000224678.3	-0.63	0.0156	0.19
PLCL1	ENSG00000115896.11	0.47	0.0156	0.19
RPTOR	ENSG00000141564.9	0.28	0.0156	0.19
KBTBD6	ENSG00000165572.6	0.31	0.0156	0.19
PCBP4	ENSG00000090097.16	0.29	0.0156	0.19
PLEKHA3	ENSG00000116095.6	-0.25	0.0156	0.19
RFT1	ENSG00000163933.5	0.19	0.0157	0.19
ITPKC	ENSG00000086544.2	0.39	0.0157	0.19
CYB5R2	ENSG00000166394.10	-0.55	0.0157	0.191
CXCL6	ENSG00000124875.5	0.81	0.0157	0.191
GNAO1	ENSG00000087258.9	0.71	0.0157	0.191
PIK3CD	ENSG00000171608.11	0.57	0.0157	0.191
C11orf96	ENSG00000187479.4	0.6	0.0158	0.191
CDON	ENSG00000064309.10	-0.57	0.0157	0.191
FER1L6-AS1	ENSG00000181171.5	-0.8	0.0158	0.191
PLIN3	ENSG00000105355.4	0.44	0.0157	0.191
RGMA	ENSG00000182175.9	0.87	0.0158	0.191
DMBT1	ENSG00000187908.11	0.88	0.0158	0.191
[truncated: 18,222 more rows]

## Sheet: Supplementary Table 6
Supplementary Table 6. Results of differential protein expression analysis between high-risk and low-risk adenomas. Proteins with positive log2 Fold Change value are higher expressed in high-risk adenomas than low-risk adenomas. Results are sorted by p-value.
Gene name	Protein Group	log2 Fold Change	p-value	adjusted p-value
S100P	P25815	-6.34	3.08e-08	0.000148
ITFG1	Q8TB96	-1.99	3.21e-06	0.00649
EIF6	P56537	0.6	4.06e-06	0.00649
TNKS1BP1	Q9C0C2	-0.54	5.82e-05	0.0698
TOP1	P11387	0.55	0.000144	0.107
MACROD1	Q9BQ69	-0.74	0.000157	0.107
ECI2	O75521;O75521-2	-0.58	0.000222	0.133
HNF4A	P41235;P41235-2;P41235-3;P41235-4;P41235-5;P41235-6;P41235-7	0.61	0.000275	0.147
PAXBP1	Q9Y5B6	-0.83	0.000359	0.172
MIA3	Q5JRA6;Q5JRA6-2	-0.76	0.000505	0.196
CKB	P12277	-1.55	0.000609	0.196
FNBP1L	Q5T0N5-3;Q5T0N5-4	-0.52	0.000649	0.196
FCGR3A	P08637	0.68	0.000676	0.196
SH3GLB1	Q9Y371;Q9Y371-2	-0.43	0.000702	0.196
MLPH	Q9BV36;Q9BV36-2	-1.34	0.000717	0.196
MAN2B1	O00754;O00754-2	2.41	0.000753	0.196
LEMD3	Q9Y2U8	0.71	0.000787	0.196
HMCES	Q96FZ2	0.83	0.00081	0.196
GLYCTK	Q8IVS8;Q8IVS8-2;Q8IVS8-4;Q8IVS8-5;Q8IVS8-7	0.66	0.000994	0.216
SGCD	Q92629;Q92629-2	-1.57	0.00103	0.216
GCFC2	P16383;P16383-2	-0.46	0.00104	0.216
FLOT1	O75955	-0.44	0.00118	0.229
SMCHD1	A6NHR9;A6NHR9-2	-0.7	0.00121	0.229
LTF	P02788	1.34	0.00133	0.229
KPNA3	O00505	0.41	0.00141	0.229
OPLAH	O14841	-0.56	0.00143	0.229
CTSG	P08311	1.33	0.00147	0.229
GPRIN3	Q6ZVF9	-0.88	0.00151	0.229
THEMIS2	Q5TEJ8;Q5TEJ8-3;Q5TEJ8-5;Q5TEJ8-6	-1.88	0.00157	0.229
AHCY	P23526	0.52	0.00161	0.229
SLC12A2	P55011	-0.66	0.00163	0.229
AFG3L2	Q9Y4W6	-0.61	0.00166	0.229
RYR2	Q92736;Q92736-2	1.17	0.00173	0.229
UBXN7	O94888	1.31	0.00176	0.229
LRRC40	Q9H9A6	-0.81	0.00184	0.229
S100A8	P05109	1.83	0.0019	0.229
PTGR2	Q8N8N7	-1.24	0.0019	0.229
PLEKHA6	Q9Y2H5	-0.47	0.00194	0.229
AFG1L	Q8WV93	-0.97	0.00195	0.229
SCPEP1	Q9HB40	0.78	0.0021	0.24
CNPY2	Q9Y2B0	0.39	0.00221	0.246
PRDX4	Q13162	0.55	0.00226	0.247
IGKV3D-11	A0A0A0MRZ8;P04433	1.04	0.00243	0.259
NFYC	Q13952;Q13952-2;Q13952-3;Q13952-4;Q13952-5;Q13952-6;Q13952-7	-0.96	0.00261	0.272
IGKV3D-20	A0A0C4DH25	1.04	0.00267	0.272
NAPG	Q99747	-0.55	0.00279	0.272
SLC9A3R1	O14745	0.5	0.00283	0.272
PCNA	P12004	0.54	0.00298	0.28
NAMPT	P43490	0.66	0.00326	0.296
ACE	P12821;P12821-2	-1.94	0.00327	0.296
IGHV1-2	P23083	1.1	0.00338	0.3
STAU1	O95793;O95793-2	0.44	0.00398	0.337
HSPA5	P11021	0.33	0.00399	0.337
GATB	O75879	1.21	0.00407	0.337
SND1	Q7KZF4	0.34	0.00427	0.337
HK1	P19367	-0.61	0.00435	0.337
ATXN2	Q99700;Q99700-2;Q99700-4;Q99700-5	-1.39	0.0044	0.337
PPME1	Q9Y570;Q9Y570-4	-0.39	0.00443	0.337
CRYM	Q14894	-0.88	0.00453	0.337
SIGIRR	Q6IA17	-0.46	0.00467	0.337
HIBADH	P31937	-0.45	0.00468	0.337
PTK2	Q05397;Q05397-5;Q05397-7	0.66	0.00468	0.337
S100A9	P06702	1.23	0.00468	0.337
SCAMP1	O15126	-0.95	0.00485	0.337
DSG2	Q14126	-0.5	0.00485	0.337
MKRN2	Q9H000;Q9H000-2	0.98	0.00486	0.337
RDH11	Q8TC12	-0.52	0.00491	0.337
KATNAL2	Q8IYT4;Q8IYT4-2	0.34	0.00519	0.35
PTPN1	P18031	1.05	0.0053	0.353
TMEM230	Q96A57;Q96A57-2	-1.15	0.00542	0.354
HSP90B1	P14625	0.32	0.00547	0.354
TMEM186	Q96B77	2.32	0.00564	0.361
NNT	Q13423	-0.49	0.00576	0.363
CCDC158	Q5M9N0	-1.47	0.00587	0.364
VWA1	Q6PCB0	0.53	0.00597	0.364
CTSZ	Q9UBR2	0.5	0.00599	0.364
SLC35B2	Q8TB61;Q8TB61-2;Q8TB61-3	-0.52	0.00613	0.365
PXDN	Q92626	1.19	0.00626	0.365
IPO8	O15397	1.12	0.0063	0.365
ENTPD1	P49961;P49961-2;P49961-5;P49961-6	0.48	0.00636	0.365
BHLHA15	Q7RTS1	-0.93	0.0065	0.367
RPRD1B	Q9NQG5	0.4	0.00659	0.368
RPN1	P04843	0.33	0.00672	0.37
SERPINB1	P30740	-0.41	0.00694	0.371
SELENOM	Q8WWX9	0.85	0.00704	0.371
EPCAM	P16422	-0.58	0.00711	0.371
HMGB1	P09429	0.41	0.00712	0.371
IGKC	P01834	1.18	0.00716	0.371
DLAT	P10515	-0.57	0.00724	0.371
COG1	Q8WTW3	-0.38	0.00726	0.371
EPB41L2	O43491	-0.84	0.00738	0.372
IGFBP7	Q16270;Q16270-2	1.3	0.00744	0.372
POSTN	Q15063-3	1.29	0.00755	0.373
RAB27B	O00194	-2.23	0.00776	0.377
NMRAL1	Q9HBL8	-0.73	0.00785	0.377
PYGM	P11217	-0.53	0.00788	0.377
SHROOM1	Q2M3G4	-0.66	0.008	0.377
SLC35A4	L0R6Q1	-1.08	0.00808	0.377
RAPGEF1	Q13905;Q13905-2;Q13905-3;Q13905-4	0.36	0.00809	0.377
ITGA6	P23229;P23229-3;P23229-5	-0.41	0.00826	0.38
SLC39A5	Q6ZMH5	1.2	0.00833	0.38
NT5C3A	Q9H0P0;Q9H0P0-1;Q9H0P0-2;Q9H0P0-3	-0.98	0.00866	0.392
ABHD11	Q8NFV4	-0.45	0.00907	0.404
COX15	Q7KZN9;Q7KZN9-2	-0.5	0.00909	0.404
SAMD1	Q6SPF0	0.68	0.0099	0.432
PSMD6	Q15008	-0.46	0.00991	0.432
REG4	Q9BYZ8	-1.6	0.0101	0.435
SPCS2	Q15005	0.47	0.0102	0.435
WDFY1	Q8IWB7	-1.1	0.0103	0.436
CCDC22	O60826	-0.33	0.0104	0.436
CLCC1	Q96S66	-0.96	0.0105	0.436
SLC30A9	Q6PML9	-0.35	0.0106	0.436
CAST	P20810;P20810-10;P20810-4;P20810-6;P20810-7;P20810-8;P20810-9	-0.53	0.0107	0.436
URI1	O94763	-1.54	0.0107	0.436
ICAM1	P05362	1.03	0.0109	0.436
ARL1	P40616;P40616-2	-0.72	0.011	0.438
HSPA4	P34932	-0.4	0.0115	0.447
HDLBP	Q00341	0.38	0.0115	0.447
RPS28	P62857	-1.95	0.0116	0.447
ATP5D	P30049	-0.49	0.0116	0.447
HAGH	Q16775;Q16775-2	-0.45	0.0119	0.454
ATP5I	P56385	-1.3	0.012	0.454
GSS	P48637	0.35	0.0123	0.46
ALDH7A1	P49419-2	-0.59	0.0126	0.462
TRAPPC4	Q9Y296;Q9Y296-2	-0.5	0.0127	0.462
GGPS1	O95749	-0.44	0.0129	0.462
SMYD3	Q9H7B4	-0.67	0.0129	0.462
ANK3	Q12955	-0.6	0.013	0.462
FAM45BP	Q6NSW5;Q8TCE6;Q8TCE6-2	-0.52	0.0131	0.462
SH2D4A	Q9H788;Q9H788-2	1.6	0.0131	0.462
ANKHD1	Q8IWZ3;Q8IWZ3-4;Q8IWZ3-6	-0.63	0.0131	0.462
SPTBN1	Q01082	-0.38	0.0133	0.466
GRSF1	Q12849;Q12849-5	-0.56	0.0135	0.468
INTS13	Q9NVM9	2.07	0.0136	0.468
ACAT1	P24752	-0.53	0.0139	0.468
CUL4B	Q13620;Q13620-1	1.19	0.014	0.468
TIMM29	Q9BSF4	-0.49	0.014	0.468
TIMM9	Q9Y5J7	-1.23	0.014	0.468
TXNDC5	Q8NBS9	0.38	0.0141	0.468
ALDH1A3	P47895	-3.1	0.0142	0.469
TPI1	P60174;P60174-1	0.31	0.0145	0.472
MAD1L1	Q9Y6D9;Q9Y6D9-3	1.28	0.0146	0.472
KRT73	Q86Y46;Q86Y46-2	-0.96	0.0146	0.472
ANXA3	P12429	-0.47	0.0148	0.476
KIAA0319L	Q8IZA0;Q8IZA0-2;Q8IZA0-3	-0.51	0.015	0.476
OSTF1	Q92882	-0.46	0.015	0.476
APOBR	Q0VD83;Q0VD83-3;Q0VD83-4	-0.43	0.0151	0.476
RAB18	Q9NP72	-0.56	0.0152	0.476
STX18	Q9P2W9	-2.08	0.0154	0.479
G6PD	P11413;P11413-2	0.43	0.0155	0.479
DIS3	Q9Y2L1	0.28	0.0156	0.479
TDP2	O95551;O95551-2	-0.53	0.0157	0.479
TRIOBP	Q9H2D6;Q9H2D6-2;Q9H2D6-3;Q9H2D6-5;Q9H2D6-7	-0.4	0.0158	0.479
TSTD1	Q8NFU3	0.59	0.016	0.482
SPTAN1	Q13813	-0.32	0.0162	0.485
TBC1D5	Q92609;Q92609-2	-0.81	0.0164	0.487
STARD5	Q9NSY2	-0.68	0.0166	0.49
FCHO2	Q0JRZ9;Q0JRZ9-3	-0.89	0.0167	0.491
DDX47	Q9H0S4;Q9H0S4-2	0.38	0.0168	0.492
SPTLC2	O15270	0.53	0.017	0.495
ATP5B	P06576	-0.45	0.0175	0.5
PCNX3	Q9H6A9;Q9H6A9-2	1.01	0.0177	0.5
EEF1G	P26641;P26641-2	0.32	0.0177	0.5
ARHGAP21	Q5T5U3	-0.69	0.0178	0.5
ITGB3	P05106	0.75	0.0179	0.5
M6PR	P20645	0.54	0.018	0.5
ZRANB2	O95218;O95218-2	1.27	0.018	0.5
NUP214	P35658;P35658-2;P35658-3;P35658-4	-0.56	0.0181	0.5
DEF6	Q9H4E7	-0.58	0.0182	0.5
RBM19	Q9Y4C8	1.25	0.0183	0.5
MISP3	Q96FF7	-0.53	0.0184	0.5
ARFGEF3	Q5TH69	-0.5	0.0187	0.501
CTNND1	O60716;O60716-10;O60716-11;O60716-13;O60716-17;O60716-18;O60716-19;O60716-2;O60716-21;O60716-3;O60716-5;O60716-9	-0.34	0.0188	0.501
LAD1	O00515	-0.41	0.0189	0.501
SDF2L1	Q9HCN8	0.91	0.0189	0.501
ENDOD1	O94919	-0.49	0.019	0.501
GATD1	Q8NB37;Q8NB37-2	-1	0.0191	0.501
HLA-DRB1	P13761	0.77	0.0192	0.501
ILVBL	A1L0T0	0.44	0.0192	0.501
ETFDH	Q16134	-0.59	0.0195	0.505
PTPN6	P29350;P29350-3;P29350-4	0.47	0.0197	0.505
NOP58	Q9Y2X3	0.27	0.0197	0.505
RPGRIP1	Q96KN7	-0.84	0.0198	0.505
DHTKD1	Q96HY7	-0.94	0.02	0.507
XPO4	Q9C0E2	0.52	0.0202	0.507
PADI2	Q9Y2J8	-0.74	0.0202	0.507
HLA-DRA	P01903	0.98	0.0204	0.507
MON2	Q7Z3U7;Q7Z3U7-2;Q7Z3U7-3;Q7Z3U7-5;Q7Z3U7-6	-0.49	0.0205	0.507
EIF5	P55010	0.25	0.0207	0.507
MFF	Q9GZY8-2	-0.53	0.0208	0.507
DPM1	O60762	0.48	0.0209	0.507
FNDC3B	Q53EP0	0.97	0.0211	0.507
IFT74	Q96LB3	-0.78	0.0215	0.507
PYCR1	P32322;P32322-3	-0.51	0.0216	0.507
PCIF1	Q9H4Z3	0.6	0.0216	0.507
IGHA1	P01876	0.88	0.0218	0.507
TRIM26	Q12899	1.21	0.0223	0.507
NUP37	Q8NFH4	1.5	0.0224	0.507
FXR1	P51114	0.26	0.0225	0.507
HSPA2	P54652	-0.95	0.0226	0.507
FAM177A1	Q8N128;Q8N128-2	-0.39	0.0227	0.507
EIF1AD	Q8N9N8	0.41	0.0228	0.507
RTN4IP1	Q8WWV3;Q8WWV3-2	-0.32	0.0229	0.507
COL15A1	P39059	0.73	0.0229	0.507
TTC38	Q5R3I4	-0.47	0.023	0.507
COQ7	Q99807	-0.37	0.0231	0.507
PFKP	Q01813	-0.34	0.0232	0.507
ACAD8	Q9UKU7	-0.54	0.0235	0.507
VPS33A	Q96AX1	1.27	0.0235	0.507
LYPLAL1	Q5VWZ2	-0.58	0.0235	0.507
TAGLN2	P37802	-0.46	0.0237	0.507
IARS2	Q9NSE4	-0.37	0.0239	0.507
REG3A	Q06141	2.1	0.024	0.507
PPAN	Q9NQ55;Q9NQ55-2;Q9NQ55-3	1.32	0.024	0.507
PLEK	P08567	-0.83	0.0241	0.507
NOL6	Q9H6R4;Q9H6R4-2;Q9H6R4-4	0.33	0.0241	0.507
SLC25A24	Q6NUK1	-0.57	0.0242	0.507
HKDC1	Q2TB90	-1.22	0.0242	0.507
SPTLC1	O15269	-0.54	0.0242	0.507
KLC2	Q9H0B6;Q9H0B6-2	-0.41	0.0243	0.507
TP53RK	Q96S44	0.64	0.0244	0.507
FUK	Q8N0W3;Q8N0W3-2	-0.58	0.0246	0.507
NCOA5	Q9HCD5	0.31	0.0247	0.507
RALY	Q9UKM9;Q9UKM9-2	0.63	0.0247	0.507
REPS2	Q8NFH8;Q8NFH8-4	-1.06	0.0247	0.507
ITLN1	Q8WWA0	-1.19	0.0248	0.507
MTX2	O75431;O75431-2	-0.51	0.0249	0.509
SUN1	O94901;O94901-5;O94901-6;O94901-8;O94901-9	-0.5	0.0252	0.509
ATG7	O95352;O95352-2;O95352-3	1.5	0.0253	0.509
NFRKB	Q6P4R8;Q6P4R8-2;Q6P4R8-3	0.56	0.0253	0.509
TBC1D4	O60343;O60343-2;O60343-3	0.37	0.0254	0.509
SEC22B	O75396	-0.33	0.0257	0.51
MAP3K19	Q56UN5;Q56UN5-2;Q56UN5-4;Q56UN5-5;Q56UN5-7	0.78	0.0257	0.51
STRAP	Q9Y3F4;Q9Y3F4-2	0.47	0.0258	0.51
ARHGDIB	P52566	0.47	0.0259	0.51
RHOC	P08134	-0.37	0.0261	0.512
TSPAN13	O95857	-0.57	0.0262	0.512
NELFCD	Q8IXH7;Q8IXH7-4	0.68	0.0266	0.514
DDX6	P26196	0.29	0.0268	0.514
EPRS	P07814	-0.3	0.0268	0.514
ADH1B	P00325	0.7	0.0268	0.514
NECTIN4	Q96NY8	-0.98	0.0269	0.514
GDPD3	Q7L5L3;Q7L5L3-1	0.8	0.027	0.514
MZB1	Q8WU39	0.79	0.0272	0.514
PSIP1	O75475	0.37	0.0272	0.514
HSPA9	P38646	-0.35	0.0272	0.514
ECI1	P42126;P42126-2	-0.44	0.0273	0.514
GUF1	Q8N442	-0.62	0.0276	0.517
CD63	P08962;P08962-2;P08962-3	-0.44	0.0278	0.518
SYTL1	Q8IYJ3;Q8IYJ3-2	-0.82	0.0281	0.522
VDAC1	P21796	-0.39	0.0282	0.522
ARSD	P51689;P51689-3	-0.92	0.0284	0.523
CTSC	P53634	0.46	0.0286	0.523
DHX32	Q7L7V1;Q7L7V1-2	0.75	0.0288	0.524
METTL7B	Q6UX53	0.46	0.0288	0.524
METAP1	P53582	-0.27	0.0296	0.535
NIPSNAP2	O75323	-0.33	0.0297	0.535
ABRAXAS2	Q15018	-0.77	0.0298	0.536
CHCHD2	Q9Y6H1	-0.57	0.0301	0.536
MPG	P29372;P29372-2;P29372-4;P29372-5	0.51	0.0304	0.536
XPNPEP1	Q9NQW7-3	-0.38	0.0306	0.536
ERBB2	P04626;P04626-4;P04626-5	0.71	0.0307	0.536
UTP15	Q8TED0;Q8TED0-3	-1.93	0.0307	0.536
OSBP	P22059	-0.32	0.0307	0.536
SOD1	P00441	-0.25	0.0309	0.536
SCAMP3	O14828	-0.29	0.0313	0.536
MLKL	Q8NB16	0.61	0.0314	0.536
HSD17B12	Q53GQ0	0.47	0.0314	0.536
FH	P07954;P07954-2	-0.37	0.0315	0.536
ARSB	P15848	-0.94	0.0315	0.536
DLG3	Q92796;Q92796-2;Q92796-3	-0.64	0.0316	0.536
MPST	P25325-2	0.44	0.0316	0.536
LAMA5	O15230	0.71	0.0317	0.536
NAGLU	P54802	-0.9	0.0317	0.536
GFM2	Q969S9;Q969S9-3;Q969S9-4;Q969S9-5	-0.51	0.0319	0.536
SFXN1	Q9H9B4	-0.42	0.0319	0.536
RCN2	Q14257;Q14257-2	-0.32	0.0321	0.536
TBXAS1	P24557;P24557-3	-0.39	0.0322	0.536
PDXDC1	Q6P996;Q6P996-4;Q6P996-5	-0.42	0.0323	0.536
POFUT1	Q9H488	0.54	0.0324	0.536
IGHM	P01871;P01871-2	1.13	0.0324	0.536
USMG5	Q96IX5	-1.6	0.0325	0.536
FOXK1	P85037	0.49	0.0327	0.536
PTGES3	Q15185;Q15185-3;Q15185-4	0.32	0.0328	0.536
PDSS2	Q86YH6	-0.5	0.0329	0.536
CPT2	P23786	-0.45	0.033	0.536
ABHD12	Q8N2K0;Q8N2K0-2;Q8N2K0-3	0.4	0.0334	0.537
UTRN	P46939	-0.36	0.0335	0.537
PITHD1	Q9GZP4;Q9GZP4-2	-0.45	0.0335	0.537
RCC1L	Q96I51;Q96I51-2;Q96I51-3	-0.79	0.0336	0.537
EPB41L2	O43491-4	-0.66	0.0336	0.537
RAB1B	Q9H0U4	-0.51	0.0337	0.537
CPVL	Q9H3G5	0.89	0.034	0.538
AOC1	P19801;P19801-2	-0.63	0.0343	0.538
EEF2	P13639	0.28	0.0346	0.538
NUP50	Q9UKX7;Q9UKX7-2	0.34	0.0347	0.538
HLA-DRB1	P01912	0.6	0.0348	0.538
HACD3	Q9P035	0.3	0.035	0.538
POLR1D	Q9Y2S0	0.32	0.035	0.538
COA6	Q5JTJ3;Q5JTJ3-2;Q5JTJ3-3	-0.55	0.035	0.538
TFRC	P02786	0.52	0.0351	0.538
UBE2I	P63279	0.27	0.0351	0.538
MCTS1	Q9ULC4	0.5	0.0353	0.538
IGHV3-49	A0A0A0MS15	1	0.0353	0.538
PTPN12	Q05209	0.6	0.0354	0.538
ARHGEF7	Q14155-1;Q14155-6	0.35	0.0356	0.538
UACA	Q9BZF9;Q9BZF9-2	-0.56	0.0359	0.538
FAM50A	Q14320	-0.35	0.0361	0.538
VIL1	P09327	0.38	0.0362	0.538
GSKIP	Q9P0R6	-0.52	0.0362	0.538
ANXA13	P27216-2	-0.75	0.0364	0.538
UQCRH	P07919	-0.51	0.0365	0.538
OXA1L	Q15070;Q15070-2	1.5	0.0365	0.538
PLXNB2	O15031	-0.25	0.0366	0.538
RPS13	P62277	0.3	0.0369	0.538
MRPL24	Q96A35	-0.7	0.0369	0.538
GDE1	Q9NZC3	-0.49	0.0373	0.538
ATAD1	Q8NBU5	0.54	0.0373	0.538
EPB41	P11171;P11171-2	-0.38	0.0375	0.538
ADD1	P35611;P35611-2;P35611-3;P35611-6	-0.25	0.0375	0.538
UGDH	O60701	-0.59	0.0377	0.538
APTX	Q7Z2E3;Q7Z2E3-10;Q7Z2E3-4;Q7Z2E3-5;Q7Z2E3-7	1	0.0378	0.538
RPL10A	P62906	0.27	0.0378	0.538
TRIM28	Q13263	0.27	0.0378	0.538
SUGT1	Q9Y2Z0;Q9Y2Z0-2	0.28	0.0379	0.538
DOPEY2	Q9Y3R5;Q9Y3R5-2	-0.94	0.0379	0.538
TRIM2	Q9C040;Q9C040-2	-0.39	0.0383	0.538
SPINT2	O43291	0.41	0.0389	0.538
HSD17B4	P51659	-0.31	0.0389	0.538
TFG	Q92734;Q92734-2	0.23	0.039	0.538
STK39	Q9UEW8;Q9UEW8-2	-1.04	0.0393	0.538
VCP	P55072	0.24	0.0393	0.538
HIST1H1E	P10412	0.32	0.0394	0.538
CD74	P04233;P04233-2	0.85	0.0395	0.538
NHLRC2	Q8NBF2	-0.3	0.0395	0.538
FILIP1L	Q4L180;Q4L180-2	-3.09	0.0397	0.538
PYGB	P11216	-0.62	0.0397	0.538
MT-ND5	P03915	-1.06	0.0398	0.538
SMAD3	P84022;P84022-2;Q15796;Q15796-2	-0.38	0.0398	0.538
DNAJC3	Q13217	0.56	0.04	0.538
CTNNA1	P35221;P35221-2	-0.3	0.0401	0.538
DNAJA1	P31689	0.59	0.0402	0.538
CYFIP2	Q96F07-2	-0.51	0.0402	0.538
KIAA1671	Q9BY89	-0.5	0.0403	0.538
NARS	O43776	-0.32	0.0403	0.538
FAM129A	Q9BZQ8	0.54	0.0403	0.538
CTSS	P25774;P25774-2	0.53	0.0403	0.538
ERC1	Q8IUD2;Q8IUD2-2;Q8IUD2-3	1.87	0.0404	0.538
MARCKS	P29966	-0.31	0.0405	0.538
ATP5A1	P25705	-0.36	0.0409	0.54
PRPF40A	O75400;O75400-2;O75400-3	0.34	0.0409	0.54
RAPGEF2	Q9Y4G8	0.39	0.0414	0.545
OLFM4	Q6UX06	1.82	0.0417	0.545
ACYP1	P07311	-0.63	0.0417	0.545
CYP2W1	Q8TAV3	1.1	0.0417	0.545
ALPL	P05186	-1.73	0.0422	0.55
ARHGAP8	P85298;P85298-3;P85298-4	-0.51	0.0429	0.555
VIM	P08670	0.59	0.0431	0.555
EEF1D	P29692	0.26	0.0431	0.555
PPP2CB	P62714	-0.44	0.0434	0.556
RDX	P35241	0.29	0.0436	0.556
DNAJB11	Q9UBS4	0.37	0.0437	0.556
ARFIP1	P53367	-0.39	0.0438	0.556
COIL	P38432	0.78	0.0438	0.556
PWP2	Q15269	0.53	0.044	0.556
FCGBP	Q9Y6R7	-1.19	0.0441	0.556
CHD4	Q14839;Q14839-2	0.47	0.0442	0.556
AP1M1	Q9BXS5;Q9BXS5-2	0.21	0.0442	0.556
PLCD3	Q8N3E9	-0.82	0.0444	0.556
MYLK	Q15746;Q15746-2;Q15746-3;Q15746-4;Q15746-6	0.41	0.0444	0.556
TPRN	Q4KMQ1	0.45	0.0445	0.556
ABI1	Q8IZP0;Q8IZP0-10;Q8IZP0-2;Q8IZP0-3;Q8IZP0-4;Q8IZP0-5;Q8IZP0-6;Q8IZP0-7;Q8IZP0-8;Q8IZP0-9	-1.01	0.0446	0.556
ITGA5	P08648	0.5	0.0448	0.556
CAPN9	O14815;O14815-2	0.44	0.045	0.558
PPM1B	O75688	-0.34	0.0451	0.558
COL18A1	P39060;P39060-1;P39060-2	0.64	0.0453	0.558
ENAH	Q8N8S7;Q8N8S7-2;Q8N8S7-3	1.14	0.0454	0.558
EXOSC4	Q9NPD3	0.87	0.0456	0.559
GAPDH	P04406	0.23	0.0457	0.559
MATN2	O00339;O00339-2;O00339-3	0.89	0.0463	0.565
DDX21	Q9NR30	0.35	0.0468	0.567
NOC2L	Q9Y3T9	0.35	0.0468	0.567
BAIAP2	Q9UQB8;Q9UQB8-2;Q9UQB8-3;Q9UQB8-4;Q9UQB8-5;Q9UQB8-6	-1.52	0.0468	0.567
CNDP2	Q96KP4	-0.4	0.0472	0.568
	P0DOX2	0.83	0.0475	0.568
CDH1	P12830	-0.28	0.0476	0.568
YWHAB	P31946	0.35	0.0477	0.568
LRBA	P50851	-0.26	0.0477	0.568
GEMIN5	Q8TEQ6	1.41	0.0479	0.568
MPHOSPH6	Q99547	1.29	0.048	0.568
FARSB	Q9NSD9	-0.27	0.0482	0.568
HIST1H2AB	P04908;Q7L7L0;Q93077	0.26	0.0484	0.568
NQO1	P15559;P15559-2;P15559-3	-0.64	0.0485	0.568
HTRA2	O43464;O43464-3	-0.27	0.0488	0.568
GSTM2	P28161;P28161-2	1.07	0.0491	0.568
COX6A1	P12074	-0.8	0.0491	0.568
PTTG1IP	P53801	-0.28	0.0492	0.568
LTA4H	P09960	0.26	0.0492	0.568
MED24	O75448;O75448-2	1.07	0.0494	0.568
INTS3	Q68E01;Q68E01-2	-0.59	0.0494	0.568
NCEH1	Q6PIU2;Q6PIU2-2	-0.36	0.0497	0.568
HLA-C	P10321	-1.29	0.0498	0.568
XPC	Q01831;Q01831-2	0.81	0.0501	0.568
THY1	P04216	0.87	0.0501	0.568
ATP8B1	O43520	-0.41	0.0502	0.568
BRD4	O60885	0.47	0.0503	0.568
MYOF	Q9NZM1;Q9NZM1-6	-0.42	0.0504	0.568
RAC2	P15153	0.77	0.0505	0.568
SCCPDH	Q8NBX0	-0.27	0.0505	0.568
GRN	P28799	0.69	0.0507	0.568
TM9SF4	Q92544	0.38	0.0508	0.568
2006-09-01	Q14141;Q14141-2;Q14141-4	0.74	0.0509	0.568
DIEXF	Q68CQ4	0.4	0.0509	0.568
ATP8A1	Q9Y2Q0;Q9Y2Q0-2;Q9Y2Q0-3	-1.34	0.0512	0.568
SEC11A	P67812;P67812-3;P67812-4	0.55	0.0512	0.568
MCEE	Q96PE7	-0.69	0.0512	0.568
ODR4	Q5SWX8;Q5SWX8-2;Q5SWX8-3	-0.58	0.0512	0.568
MAN1B1	Q9UKM7	-0.54	0.0513	0.568
UTP11	Q9Y3A2	-0.7	0.0513	0.568
NOSTRIN	Q8IVI9;Q8IVI9-4	1.43	0.0515	0.569
FUT8	Q9BYC5	0.94	0.0518	0.571
PPP1R14B	Q96C90	-0.3	0.0524	0.572
MAP7	Q14244	-0.43	0.0525	0.572
RDH13	Q8NBN7	-0.35	0.0528	0.572
U2SURP	O15042;O15042-2	0.33	0.0529	0.572
GSTK1	Q9Y2Q3	-0.34	0.0529	0.572
MGAT1	P26572	0.38	0.0531	0.572
EIF2S3	P41091	0.25	0.0531	0.572
ATP2B4	P23634-2;P23634-3;P23634-4;P23634-5	0.66	0.0532	0.572
PABPC1	P11940	0.23	0.0532	0.572
MRPL41	Q8IXM3	-0.39	0.0533	0.572
FBL	P22087	0.26	0.0534	0.572
FXR2	P51116	0.46	0.0536	0.572
GLA	P06280	0.31	0.0536	0.572
UGT2B17	O75795	1.3	0.0538	0.572
RTFDC1	Q9BY42	0.42	0.0538	0.572
SNF8	Q96H20;Q96H20-2	-0.59	0.0541	0.574
TOMM34	Q15785	0.41	0.0543	0.574
DPP7	Q9UHL4	0.49	0.0545	0.574
SAP130	Q9H0E3;Q9H0E3-3	-1.93	0.0547	0.574
RTN4	Q9NQC3-3	-0.7	0.0547	0.574
IGHV3-74	A0A0B4J1X5	0.88	0.0547	0.574
AGMAT	Q9BSE5	0.59	0.0549	0.574
ITGB4	P16144-2;P16144-4	-0.37	0.0553	0.578
PPP2R5E	Q16537;Q16537-2	-0.45	0.0555	0.579
LARS	Q9P2J5	-0.23	0.0566	0.584
ADA2	Q9NZK5	-2.35	0.0567	0.584
AK4	P27144	0.44	0.0568	0.584
NT5E	P21589;P21589-2	-0.65	0.0569	0.584
AGAP3	Q96P47;Q96P47-2;Q96P47-4	-0.84	0.057	0.584
STX16	O14662;O14662-2;O14662-3;O14662-4;O14662-5	0.28	0.057	0.584
MRPL46	Q9H2W6	-0.25	0.0571	0.584
NFU1	Q9UMS0;Q9UMS0-3	1.46	0.0571	0.584
CAVIN3	Q969G5	0.61	0.0573	0.585
PDHX	O00330;O00330-3	-0.37	0.0575	0.586
ZNF428	Q96B54	-0.84	0.0577	0.586
SPATA20	Q8TB22;Q8TB22-2	-0.71	0.0578	0.586
	P0DOX7	0.95	0.0579	0.586
ERO1A	Q96HE7	0.38	0.0581	0.586
YIPF5	Q969M3;Q969M3-3	-0.49	0.0581	0.586
CFD	P00746	1.06	0.0585	0.587
ECHDC2	Q86YB7	-0.61	0.0585	0.587
KHSRP	Q92945	0.23	0.0586	0.587
MTHFD2	P13995;P13995-2	-0.27	0.0589	0.587
MRTO4	Q9UKD2	1.36	0.0591	0.587
ALG5	Q9Y673;Q9Y673-2	0.41	0.0592	0.587
CTDP1	Q9Y5B0;Q9Y5B0-4	-0.64	0.0593	0.587
C8orf33	Q9H7E9;Q9H7E9-2	0.36	0.0594	0.587
SNAP29	O95721	-0.21	0.0595	0.587
RAP1GDS1	P52306-4;P52306-5	-0.41	0.0595	0.587
ADH1C	P00326	0.94	0.0597	0.587
WDR46	O15213	0.43	0.0598	0.587
IGKV3-15	P01624	0.64	0.0599	0.587
SLC1A4	P43007	0.56	0.06	0.587
NAA25	Q14CX7;Q14CX7-2	0.58	0.0604	0.589
GMDS	O60547;O60547-2	-0.34	0.0606	0.589
HDGFL2	Q7Z4V5;Q7Z4V5-2	-0.54	0.0609	0.589
GUSB	P08236;P08236-2;P08236-3	-0.61	0.0609	0.589
ASNA1	O43681	-0.34	0.061	0.589
BST1	Q10588;Q10588-2	0.65	0.061	0.589
PSME2	Q9UL46	0.29	0.0611	0.589
IPO5	O00410;O00410-3	0.28	0.0613	0.59
BCKDK	O14874	0.69	0.0614	0.59
AVIL	O75366;O75366-2	1	0.0615	0.59
LGALS1	P09382	0.56	0.0617	0.591
MCAM	P43121	1.17	0.0621	0.592
TEX10	Q9NXF1;Q9NXF1-2	0.46	0.0621	0.592
DLG1	Q12959-2;Q12959-4	-0.4	0.0624	0.594
MDH1	P40925;P40925-3	-0.26	0.0626	0.594
DEFA5	Q01523	2.11	0.0627	0.595
SGSH	P51688	0.47	0.0633	0.595
TMEM258	P61165	0.63	0.0633	0.595
	P0DOX8	0.64	0.0634	0.595
ATP13A1	Q9HD20;Q9HD20-2	0.34	0.0634	0.595
AKAP5	P24588	-0.5	0.0634	0.595
PTPRD	P23468;P23468-2;P23468-3;P23468-4;P23468-5;P23468-6;P23468-7	-0.56	0.0635	0.595
NUP85	Q9BW27;Q9BW27-3	0.62	0.0637	0.596
DBI	P07108	0.69	0.0639	0.596
FAHD2A	Q96GK7	-0.36	0.0643	0.599
TOLLIP	Q9H0E2	-0.59	0.0648	0.601
RBM4B	Q9BQ04	-0.55	0.065	0.601
ARL6IP5	O75915	0.48	0.0652	0.601
COPS3	Q9UNS2-2	-0.42	0.0654	0.601
DBT	P11182	-0.41	0.0655	0.601
TMEM198	Q66K66	1.33	0.0658	0.601
RPL13A	P40429	0.46	0.0661	0.601
CES2	O00748	0.62	0.0661	0.601
UROD	P06132	-0.28	0.0662	0.601
RABAC1	Q9UI14	-0.48	0.0662	0.601
PTCD1	O75127	0.78	0.0663	0.601
VRK3	Q8IV63;Q8IV63-2;Q8IV63-3	0.47	0.0664	0.601
COL14A1	Q05707;Q05707-2	0.88	0.0664	0.601
GCLC	P48506	-0.38	0.0665	0.601
TPP2	P29144	0.24	0.0667	0.601
OCIAD2	Q56VL3	-0.77	0.0668	0.601
FBXO18	Q8NFZ0;Q8NFZ0-2	0.41	0.067	0.601
CNOT9	Q92600;Q92600-2	0.56	0.0672	0.601
PGM2L1	Q6PCE3	-1.03	0.0672	0.601
TELO2	Q9Y4R8	0.38	0.0673	0.601
S100A4	P26447	1.16	0.0674	0.601
PTGFRN	Q9P2B2	-0.76	0.0674	0.601
MPO	P05164;P05164-2	0.85	0.0679	0.601
FUBP1	Q96AE4	-0.24	0.068	0.601
RRBP1	Q9P2E9	0.32	0.068	0.601
RBM28	Q9NW13	0.45	0.0682	0.601
ST3GAL4	Q11206;Q11206-2;Q11206-3;Q11206-4;Q11206-5;Q11206-6;Q11206-7	-0.71	0.0683	0.601
AKR7A3	O95154	-0.31	0.0684	0.601
RBM15	Q96T37;Q96T37-2;Q96T37-3;Q96T37-4	-0.46	0.0684	0.601
DPP9	Q86TI2	0.23	0.0684	0.601
SNAPIN	O95295	-0.33	0.0684	0.601
POLE3	Q9NRF9	0.53	0.0688	0.603
MID1	O15344;O15344-2	0.53	0.0689	0.603
FBLIM1	Q8WUP2	0.53	0.069	0.603
TGFB1I1	O43294;O43294-2	-1.07	0.0693	0.604
BCKDHA	P12694	-0.34	0.0695	0.604
HK3	P52790	0.42	0.0696	0.604
COG4	Q9H9E3	-0.61	0.0697	0.604
RRAGC	Q9HB90;Q9NQL2	-0.65	0.0698	0.604
PICALM	Q13492;Q13492-2;Q13492-3;Q13492-4;Q13492-5	-0.29	0.0699	0.604
CHP1	Q99653	-0.6	0.0703	0.604
TJP3	O95049;O95049-3;O95049-4	0.25	0.0703	0.604
HTATSF1	O43719	-0.6	0.0704	0.604
CARD19	Q96LW7-2	-0.4	0.0705	0.604
SOGA1	O94964;O94964-2;O94964-4	1.44	0.0706	0.604
LARP4	Q71RC2;Q71RC2-2;Q71RC2-3;Q71RC2-4;Q71RC2-5;Q71RC2-7	0.47	0.0707	0.604
PNPT1	Q8TCS8	-0.3	0.0709	0.605
GALNT12	Q8IXK2	1.06	0.0717	0.61
LCP1	P13796	0.4	0.0719	0.61
RNASE2	P10153	0.71	0.072	0.61
LMNB2	Q03252	0.19	0.072	0.61
TMEM173	Q86WV6	-0.35	0.0722	0.611
PTGS1	P23219;P23219-2;P23219-3;P23219-5;P23219-6	0.52	0.0726	0.612
COL6A3	P12111	0.55	0.0727	0.612
F9	P00740	0.85	0.0728	0.613
IGKV6D-21	A0A0A0MT36	1.15	0.0732	0.615
ST14	Q9Y5Y6	-0.35	0.0739	0.619
IGKV3-20	P01619	0.74	0.0739	0.619
UBTF	P17480;P17480-2	0.34	0.0742	0.62
SLC3A2	P08195;P08195-2;P08195-3;P08195-4	0.36	0.0743	0.62
PHC2	Q8IXK0;Q8IXK0-2;Q8IXK0-3;Q8IXK0-4;Q8IXK0-5	-0.97	0.0744	0.62
PGM5	Q15124	-0.55	0.0747	0.62
EPSTI1	Q96J88;Q96J88-2;Q96J88-3	0.49	0.0748	0.62
ERAP2	Q6P179;Q6P179-3	-0.71	0.0749	0.621
FN3K	Q9H479	-0.37	0.0752	0.621
SORBS3	O60504;O60504-2	0.7	0.0752	0.621
S100A6	P06703	-2.5	0.0755	0.621
USP14	P54578;P54578-2	-0.2	0.0755	0.621
MFSD6	Q6ZSS7	-0.33	0.0758	0.622
SLC44A1	Q8WWI5;Q8WWI5-2;Q8WWI5-3	-0.51	0.076	0.622
ABLIM1	O14639;O14639-2;O14639-6	-0.54	0.076	0.622
PSPC1	Q8WXF1	0.26	0.0762	0.622
COL4A1	P02462;P02462-2	0.57	0.0763	0.622
CYP20A1	Q6UW02	1.03	0.0764	0.622
PRMT5	O14744	-0.32	0.0765	0.622
NEK7	Q8TDX7	-0.51	0.0768	0.622
MSH2	P43246	-0.33	0.0771	0.622
SCARB2	Q14108	-0.37	0.0771	0.622
INPP5K	Q9BT40;Q9BT40-2	-0.6	0.0773	0.622
EIF4H	Q15056;Q15056-2	-0.47	0.0773	0.622
YTHDF2	Q9Y5A9	-0.42	0.0773	0.622
PIP4K2A	P48426	0.28	0.0775	0.623
UBE2J1	Q9Y385	0.56	0.0779	0.623
CAPN7	Q9Y6W3	0.29	0.0779	0.623
ARFIP1	P53367-2	-0.21	0.0781	0.623
RRP9	O43818	0.3	0.0782	0.623
EPHX1	P07099	-0.45	0.0782	0.623
RHOB	P62745	1.62	0.0785	0.623
ARF6	P62330	-0.57	0.0786	0.623
ERP44	Q9BS26	0.26	0.0787	0.623
CPSF2	Q9P2I0	0.37	0.0788	0.623
MOV10	Q9HCE1	-2.46	0.0792	0.623
2001-09-01	Q8WYJ6	2.05	0.0792	0.623
USP12	O75317;P62068;P62068-2;P62068-3;P62068-4	-0.34	0.0793	0.623
FUS	P35637;P35637-2	0.2	0.0793	0.623
AKAP1	Q92667;Q92667-2	0.31	0.0795	0.623
NOA1	Q8NC60	-0.86	0.0795	0.623
CUL4A	Q13619	0.38	0.0797	0.623
NSDHL	Q15738	-0.26	0.0799	0.623
GNS	P15586;P15586-2	0.39	0.08	0.623
FKBP11	Q9NYL4;Q9NYL4-2	0.38	0.08	0.623
COX17	Q14061	-1.02	0.0803	0.623
SNAP23	O00161	-0.49	0.0804	0.623
MOCS3	O95396	0.27	0.0807	0.623
DNAJC2	Q99543	-1.54	0.0807	0.623
DDX5	P17844;P17844-2	0.24	0.0809	0.623
GIMAP4	Q9NUV9	0.49	0.0811	0.623
MYADM	Q96S97	0.61	0.0811	0.623
STAT3	P40763	0.28	0.0812	0.623
MTA2	O94776	0.23	0.0812	0.623
HNMT	P50135	-0.41	0.0814	0.623
IRGQ	Q8WZA9	-0.36	0.0815	0.623
ANAPC7	Q9UJX3;Q9UJX3-2	0.89	0.0817	0.623
MYO1A	Q9UBC5	0.31	0.0817	0.623
ARHGEF12	Q9NZN5;Q9NZN5-2	-0.44	0.0821	0.625
COX20	Q5RI15;Q5RI15-2	-0.86	0.0823	0.625
GTF2E2	P29084	0.56	0.0828	0.626
ZADH2	Q8N4Q0	-0.51	0.0828	0.626
HM13	Q8TCT9;Q8TCT9-5	0.31	0.0829	0.626
TTC9C	Q8N5M4	-0.34	0.0829	0.626
ALDOC	P09972	-0.3	0.0831	0.627
LNPEP	Q9UIQ6;Q9UIQ6-2;Q9UIQ6-3	-0.46	0.0835	0.628
DGKA	P23743	0.77	0.0837	0.628
CADPS	Q9ULU8;Q9ULU8-2;Q9ULU8-3;Q9ULU8-4	-0.97	0.0838	0.628
THOC5	Q13769	-0.44	0.0839	0.628
BASP1	P80723	-0.78	0.0841	0.628
RPS20	P60866;P60866-2	0.33	0.0841	0.628
DDOST	P39656	0.2	0.0843	0.629
SEC11C	Q9BY50	0.63	0.0846	0.629
CD81	P60033	0.6	0.0847	0.629
TUBA4A	P68366;P68366-2	-0.33	0.0848	0.629
CTTN	Q14247	-0.32	0.0851	0.63
MPZL1	O95297;O95297-2;O95297-4	-0.4	0.0851	0.63
PDCD5	O14737	0.21	0.0859	0.635
SRBD1	Q8N5C6	-0.27	0.086	0.635
KPNA4	O00629	0.73	0.0865	0.637
SLC25A11	Q02978	-0.34	0.0867	0.637
SGPL1	O95470	0.26	0.0867	0.637
AFDN	P55196;P55196-5	-0.24	0.0872	0.638
FHL2	Q14192	-0.22	0.0875	0.638
UQCC2	Q9BRT2	0.98	0.0875	0.638
MYO6	Q9UM54-6	-0.32	0.0876	0.638
PRPS2	P11908;P11908-2	-0.29	0.0877	0.638
CNBP	P62633;P62633-2	0.31	0.0877	0.638
SHTN1	A0MZ66;A0MZ66-3;A0MZ66-5;A0MZ66-6	-0.25	0.0882	0.641
SHC1	P29353;P29353-2;P29353-6;P29353-7	-0.41	0.0887	0.644
HLA-DRB1	P13760	1.25	0.0891	0.645
HEATR5B	Q9P2D3;Q9P2D3-3	-0.32	0.0892	0.645
CGN	Q9P2M7	-0.33	0.0894	0.645
TMF1	P82094;P82094-2	1.84	0.0897	0.645
RRS1	Q15050	-0.26	0.09	0.645
TOP2A	P11388;P11388-2;P11388-3;P11388-4	1.64	0.09	0.645
B3GNT6	Q6ZMB0;Q6ZMB0-2;Q6ZMB0-3	-0.59	0.0901	0.645
CRELD2	Q6UXH1;Q6UXH1-4;Q6UXH1-5;Q6UXH1-6	0.49	0.0901	0.645
FN1	P02751;P02751-15;P02751-17;P02751-3;P02751-7	0.51	0.0902	0.645
MAOA	P21397	-0.53	0.0902	0.645
CLN5	O75503	0.39	0.0907	0.645
PDLIM5	Q96HC4	-0.21	0.0909	0.645
USP4	Q13107;Q13107-2	-2.5	0.0913	0.645
PPP1R2	P41236;Q6NXS1	-0.32	0.0913	0.645
TOM1	O60784;O60784-2;O60784-3;O60784-4	-0.2	0.0914	0.645
MUC2	Q02817	-0.89	0.0915	0.645
SYNPO2	Q9UMS6	0.86	0.0918	0.645
HSP90AA1	P07900;P07900-2	0.23	0.092	0.645
P4HA1	P13674	-0.27	0.0921	0.645
SAMHD1	Q9Y3Z3	0.38	0.0922	0.645
PLVAP	Q9BX97	0.29	0.0925	0.645
MARK1	Q9P0L2	-0.37	0.0928	0.645
ADD3	Q9UEY8;Q9UEY8-2	-0.32	0.0929	0.645
EMC8	O43402	0.27	0.0929	0.645
ASRGL1	Q7L266	-0.47	0.093	0.645
MEN1	O00255;O00255-2;O00255-3	0.31	0.093	0.645
CALR	P27797	0.28	0.093	0.645
FADS2	O95864;O95864-2;O95864-4	-1.29	0.093	0.645
ASS1	P00966	0.41	0.0932	0.645
KIF1BP	Q96EK5	0.34	0.0933	0.645
SFXN3	Q9BWM7	-0.24	0.0933	0.645
MCAT	Q8IVS2	-0.27	0.0934	0.645
USP10	Q14694;Q14694-2;Q14694-3	0.24	0.0936	0.646
RFTN1	Q14699	0.61	0.094	0.648
ARMT1	Q9H993	-0.36	0.0943	0.649
RAN	P62826	0.22	0.0945	0.649
RBMX	P38159	-0.25	0.0948	0.649
NECAP1	Q8NC96	0.64	0.0949	0.649
OSTC	Q9NRP0	0.35	0.0949	0.649
ATG3	Q9NT62	-0.31	0.095	0.649
PPOX	P50336	-0.39	0.0952	0.649
MYO5B	Q9ULV0	-0.4	0.0954	0.649
TMCC3	Q9ULS5	0.33	0.0955	0.649
NCOR1	O75376;O75376-2	-1.7	0.0955	0.649
CAPG	P40121	-0.43	0.0956	0.649
EXOSC6	Q5RKV6	-0.2	0.097	0.656
SARG	Q9BW04	0.89	0.0972	0.656
SLC35E1	Q96K37	0.32	0.0972	0.656
ABCB8	Q9NUT2;Q9NUT2-2;Q9NUT2-3;Q9NUT2-4;Q9NUT2-5	0.62	0.0974	0.656
MAP2K1	Q02750;Q02750-2	-0.2	0.0974	0.656
SNRPD1	P62314	0.39	0.0979	0.658
CCDC6	Q16204	0.92	0.0979	0.658
BRMS1	Q9HCU9	-0.5	0.0982	0.658
PDZD11	Q5EBL8;Q5EBL8-2	0.4	0.0986	0.661
RAB9A	P51151	-0.6	0.0989	0.662
CSTF1	Q05048	0.35	0.0996	0.665
MDC1	Q14676;Q14676-2;Q14676-3	-0.49	0.0998	0.665
PPP1R21	Q6ZMI0;Q6ZMI0-2;Q6ZMI0-5	-0.47	0.1	0.666
NCL	P19338	0.28	0.1	0.666
MAP1A	P78559;P78559-2	-0.68	0.1	0.666
TIPRL	O75663	0.5	0.1	0.666
MTIF2	P46199	-0.27	0.101	0.667
CDCP1	Q9H5V8;Q9H5V8-2	0.64	0.101	0.667
CORO1C	Q9ULV4;Q9ULV4-2;Q9ULV4-3	0.21	0.101	0.667
DTYMK	P23919;P23919-2	0.27	0.101	0.667
SRSF4	Q08170	-0.34	0.101	0.667
GSDMA	Q96QA5	-1.24	0.102	0.668
UBQLN4	Q9NRR5	-0.29	0.102	0.668
REEP5	Q00765	-0.4	0.102	0.668
HPS6	Q86YV9	0.76	0.103	0.668
TRPV2	Q9Y5S1	0.28	0.103	0.668
ATP1A1	P05023;P05023-4	-0.34	0.103	0.668
C12orf57	Q99622	0.44	0.103	0.668
TATDN1	Q6P1N9	-0.39	0.103	0.668
TARS2	Q9BW92	-0.3	0.103	0.668
SSR1	P43307	0.36	0.104	0.668
RPN2	P04844	0.27	0.104	0.668
TMBIM6	P55061	0.33	0.104	0.668
LANCL1	O43813	-0.23	0.104	0.668
NRAS	P01111	-0.4	0.104	0.668
DHX36	Q9H2U1;Q9H2U1-2;Q9H2U1-3	0.32	0.104	0.668
TOM1L1	O75674;O75674-2;O75674-3	-0.36	0.104	0.668
NOP2	P46087;P46087-2;P46087-4	0.26	0.105	0.668
DDX27	Q96GQ7	0.27	0.105	0.668
DYNC1LI2	O43237	-0.19	0.105	0.668
DLD	P09622	-0.33	0.105	0.668
NOP56	O00567	0.18	0.105	0.668
FRRS1	Q6ZNA5;Q6ZNA5-2	1.85	0.105	0.668
RAB32	Q13637	-0.39	0.106	0.668
DOCK6	Q96HP0	0.51	0.106	0.668
AGO1	Q9UL18	-0.57	0.106	0.668
FOXP1	Q9H334;Q9H334-2;Q9H334-3;Q9H334-4;Q9H334-6;Q9H334-7;Q9H334-8	-0.72	0.106	0.668
CKMT1A	P12532	-0.31	0.106	0.668
HSPA4L	O95757	-1.05	0.107	0.668
SLC16A7	O60669	-1.22	0.107	0.668
PAICS	P22234;P22234-2	-0.21	0.107	0.668
APOL2	Q9BQE5	0.51	0.107	0.668
ACADSB	P45954	-0.42	0.107	0.668
RPL36	Q9Y3U8	0.31	0.107	0.668
NDUFS5	O43920	0.75	0.107	0.668
AKAP9	Q99996;Q99996-2;Q99996-3;Q99996-5;Q99996-6	0.83	0.107	0.668
PPIL4	Q8WUA2	0.34	0.107	0.668
RDH14	Q9HBH5	-0.18	0.107	0.668
FAM84B	Q96KN1	0.56	0.107	0.668
KRT86	O43790;P78385;P78386	0.74	0.107	0.668
KIAA1143	Q96AT1	-0.38	0.107	0.668
MRPL3	P09001	-0.41	0.107	0.668
ELANE	P08246	-2.48	0.107	0.668
GDA	Q9Y2T3;Q9Y2T3-3	-0.39	0.108	0.668
RAC1	P63000;P63000-2	0.43	0.109	0.673
CRTAP	O75718	0.64	0.109	0.673
SRRM2	Q9UQ35	-0.33	0.109	0.673
MECR	Q9BV79	-0.43	0.109	0.675
MAPK14	Q16539	0.35	0.11	0.676
ME2	P23368	-0.36	0.11	0.676
PSMB10	P40306	-0.77	0.11	0.676
GALNT5	Q7Z7M9	-0.81	0.111	0.677
CDS2	O95674	0.31	0.111	0.677
SOD3	P08294	-0.66	0.111	0.677
RPL22	P35268	0.38	0.111	0.677
PFDN4	Q9NQP4	-0.35	0.111	0.678
ATP5H	O75947	-0.36	0.111	0.679
EVL	Q9UI08-2;Q9UI08-5	1.41	0.112	0.679
ACBD5	Q5T8D3-2;Q5T8D3-3	-0.52	0.112	0.681
ABAT	P80404	-0.72	0.112	0.681
DHODH	Q02127	-0.27	0.112	0.683
CENPV	Q7Z7K6	-0.45	0.113	0.683
PYCR3	Q53H96	0.24	0.113	0.684
COX11	Q9Y6N1	-0.71	0.113	0.684
DYNC1H1	Q14204	-0.18	0.113	0.684
SLC22A18	Q96BI1	-0.38	0.114	0.686
DNAJB2	P25686;P25686-2	-0.42	0.114	0.686
GRHL2	Q6ISB3;Q6ISB3-2	0.69	0.114	0.686
SMAP	O00193	-0.73	0.114	0.686
CAMK2G	Q13555-6;Q13555-7;Q13555-8;Q13555-9	-0.2	0.114	0.686
SLK	Q9H2G2	-0.27	0.115	0.686
PPP1CB	P62140	-0.17	0.115	0.686
PRKAR1A	P10644	0.21	0.115	0.688
CD97	P48960;P48960-2;P48960-3	0.41	0.115	0.688
ALAD	P13716	0.29	0.116	0.692
VKORC1L1	Q8N0U8	-0.41	0.116	0.692
G3BP2	Q9UN86	0.34	0.116	0.692
CCDC88C	Q9P219	0.42	0.117	0.692
ARMC6	Q6NXE6;Q6NXE6-2	-0.78	0.117	0.692
PROSC	O94903	0.28	0.117	0.692
RPS12	P25398	0.23	0.117	0.692
DYNC1I2	Q13409-2	-0.2	0.117	0.692
DNAAF5	Q86Y56;Q86Y56-2	0.57	0.117	0.692
HNRNPH3	P31942;P31942-2	0.21	0.118	0.695
CHD7	Q9P2D1	1.72	0.118	0.696
NCBP1	Q09161	0.27	0.118	0.696
AHNAK	Q09666	-0.39	0.119	0.696
IGHV1-69	P01742	0.78	0.119	0.696
CAPZA1	P52907	-0.24	0.119	0.696
VPS18	Q9P253	-0.47	0.119	0.696
RBM3	P98179	0.3	0.119	0.696
MYD88	Q99836;Q99836-5;Q99836-6	0.46	0.119	0.696
PSMD8	P48556	0.34	0.119	0.696
TIMM21	Q9BVV7	-0.71	0.119	0.696
TPT1	P13693	0.37	0.12	0.696
TBC1D8B	Q0IIM8	-0.4	0.12	0.696
SCO1	O75880	-0.75	0.12	0.696
FLOT2	Q14254	-0.43	0.12	0.696
ARHGAP25	P42331-4;P42331-6	0.32	0.121	0.696
NLN	Q9BYT8	-0.33	0.121	0.696
NUDT21	O43809	0.49	0.121	0.696
POTEE	Q6S8J3	0.32	0.121	0.696
CMAS	Q8NFW8	0.37	0.122	0.696
SHROOM3	Q8TF72	-0.6	0.122	0.696
NADSYN1	Q6IA69	-0.29	0.122	0.696
EXOSC2	Q13868;Q13868-3	0.42	0.122	0.696
WDR11	Q9BZH6	-0.39	0.122	0.696
FDPS	P14324;P14324-2	-0.2	0.122	0.696
ACOT8	O14734	-0.84	0.122	0.696
LCN2	P80188;P80188-2	0.87	0.123	0.696
CAPN15	O75808;O75808-2	2.35	0.123	0.696
SEC23IP	Q9Y6Y8	-0.17	0.123	0.696
VAPA	Q9P0L0	-0.44	0.123	0.696
CNOT10	Q9H9A5;Q9H9A5-2;Q9H9A5-3;Q9H9A5-4	-0.22	0.123	0.696
CD99	P14209;P14209-3	0.39	0.123	0.696
DHRS11	Q6UWP2	0.47	0.123	0.696
LGALS9	O00182;O00182-2;O00182-3;O00182-6	-0.3	0.123	0.696
GGACT	Q9BVM4	0.35	0.123	0.696
AKR1A1	P14550	-0.22	0.123	0.696
SSR3	Q9UNL2;Q9UNL2-2	0.32	0.123	0.696
PEX11B	O96011;O96011-2	0.47	0.124	0.697
USP47	Q96K76;Q96K76-4	0.46	0.124	0.699
HNRNPA0	Q13151	-0.25	0.124	0.699
TCEA3	O75764	-0.27	0.124	0.699
GPC3	P51654;P51654-2;P51654-3	-0.55	0.124	0.699
PA2G4	Q9UQ80	0.17	0.125	0.699
ANXA5	P08758	0.23	0.125	0.7
PBRM1	Q86U86;Q86U86-2;Q86U86-3;Q86U86-4;Q86U86-5;Q86U86-7;Q86U86-8;Q86U86-9	0.24	0.125	0.7
USP15	Q9Y4E8	0.17	0.125	0.7
VARS2	Q5ST30;Q5ST30-4	-0.41	0.126	0.701
FASTKD1	Q53R41	-1.1	0.126	0.701
TNIK	Q9UKE5;Q9UKE5-2;Q9UKE5-3;Q9UKE5-4;Q9UKE5-5;Q9UKE5-6;Q9UKE5-7;Q9UKE5-8	-0.5	0.126	0.701
UBA2	Q9UBT2	0.32	0.126	0.701
GLRX5	Q86SX6	0.89	0.127	0.705
RNH1	P13489	-0.22	0.127	0.705
UGP2	Q16851-2	-0.25	0.128	0.705
MYO1G	B0I1T2	0.74	0.128	0.705
ACSL1	P33121;P33121-2;P33121-3	-0.45	0.128	0.705
PNKD	Q8N490-2	-0.49	0.128	0.705
CDH13	P55290;P55290-4	0.99	0.128	0.706
JCHAIN	P01591	0.7	0.128	0.706
MGST2	Q99735;Q99735-2	0.32	0.129	0.706
DYM	Q7RTS9;Q7RTS9-2	1.09	0.129	0.706
BROX	Q5VW32	-0.47	0.129	0.706
EIF3F	O00303	0.2	0.129	0.707
PLA2G4F	Q68DD2;Q68DD2-3	0.62	0.129	0.707
FCGRT	P55899	0.84	0.129	0.707
NENF	Q9UMX5	0.36	0.13	0.707
CLINT1	Q14677;Q14677-3	-0.23	0.13	0.707
NUDT14	O95848	0.46	0.13	0.707
AGR3	Q8TD06	-0.44	0.13	0.708
TXNL1	O43396	-0.26	0.13	0.708
DDX52	Q9Y2R4	0.31	0.131	0.709
SAR1B	Q9Y6B6	-0.27	0.131	0.71
LDHB	P07195	0.58	0.131	0.71
GOLGA4	Q13439;Q13439-3;Q13439-4;Q13439-5	0.26	0.131	0.71
APOO	Q9BUR5	-0.23	0.131	0.71
TNPO3	Q9Y5L0;Q9Y5L0-1;Q9Y5L0-3	0.48	0.132	0.711
MRPS25	P82663	0.76	0.132	0.711
EMC10	Q5UCC4;Q5UCC4-2	0.28	0.132	0.711
TPRKB	Q9Y3C4;Q9Y3C4-3	0.9	0.132	0.712
P3H1	Q32P28;Q32P28-3;Q32P28-4	0.3	0.133	0.716
CDK5	Q00535	1.22	0.134	0.716
FAM96A	Q9H5X1	0.33	0.134	0.716
HNRNPA3	P51991-2	-0.18	0.134	0.716
STXBP6	Q8NFX7;Q8NFX7-2	0.48	0.134	0.716
CLPB	Q9H078-2;Q9H078-3	0.6	0.134	0.716
NME4	O00746	0.61	0.134	0.716
STK26	Q9P289	0.16	0.134	0.716
SMPD3	Q9NY59;Q9NY59-2	0.84	0.135	0.716
DDX3X	O00571	0.24	0.135	0.716
C2CD2L	O14523;O14523-2	0.54	0.135	0.716
SF3B5	Q9BWJ5	-0.45	0.135	0.716
FLG2	Q5D862	-1.21	0.136	0.719
PITPNB	P48739;P48739-3	-0.16	0.136	0.719
CCDC93	Q567U6	-0.68	0.136	0.719
MISP	Q8IVT2	0.34	0.136	0.719
HLA-A	P01892	-0.61	0.136	0.719
UBE2O	Q9C0C9	0.2	0.136	0.719
TMOD3	Q9NYL9	-0.16	0.137	0.72
CRYZL1	O95825;O95825-2	0.98	0.137	0.72
HAX1	O00165;O00165-2;O00165-5	-0.22	0.137	0.72
GAN	Q9H2C0	0.58	0.137	0.72
IGKV2-28	A0A075B6P5;A0A087WW87;P01614;P01615	0.63	0.138	0.72
CRELD1	Q96HD1;Q96HD1-2	0.3	0.138	0.72
MRPS11	P82912;P82912-2	0.7	0.138	0.72
CLTC	Q00610;Q00610-2	-0.17	0.138	0.72
HARS2	P49590;P49590-2	-0.38	0.138	0.72
CELF1	Q92879;Q92879-2;Q92879-3;Q92879-4;Q92879-5;Q92879-6	0.29	0.138	0.72
ANK1	P16157;P16157-10;P16157-11;P16157-12;P16157-13;P16157-14;P16157-15;P16157-16;P16157-3;P16157-4;P16157-5;P16157-6;P16157-7;P16157-8;P16157-9	-0.51	0.138	0.72
COL6A1	P12109	0.46	0.138	0.72
APOL1	O14791;O14791-2;O14791-3	0.53	0.139	0.72
RPL38	P63173	0.8	0.139	0.72
STARD10	Q9Y365	-0.26	0.139	0.72
PLCB4	Q15147-4	-0.56	0.139	0.721
NAT10	Q9H0A0	0.23	0.14	0.723
NUDT8	Q8WV74	-0.46	0.14	0.724
CBX5	P45973	0.31	0.14	0.725
PDK2	Q15119	-0.76	0.141	0.725
TRMT5	Q32P41	0.68	0.141	0.725
HIP1R	O75146	-0.66	0.141	0.725
SNU13	P55769	0.35	0.141	0.725
CMTR1	Q8N1G2	0.42	0.141	0.725
MARS	P56192	-0.21	0.141	0.725
SMAGP	Q0VAQ4	-0.34	0.141	0.725
SERPINF1	P36955	0.31	0.143	0.728
CLUH	O75153	0.23	0.143	0.728
IGLV2-14	P01704	-0.69	0.143	0.728
ERLIN2	O94905	0.18	0.143	0.728
LANCL2	Q9NS86	0.44	0.143	0.728
AIMP2	Q13155	-0.17	0.144	0.728
GIT2	Q14161;Q14161-5;Q14161-8;Q14161-9	-0.68	0.144	0.728
NNMT	P40261	0.28	0.144	0.728
ATP5C1	P36542;P36542-2	-0.35	0.144	0.728
LUC7L	Q9NQ29;Q9NQ29-2	-0.38	0.144	0.728
ATP6V0A1	Q93050;Q93050-1;Q93050-3	-0.29	0.144	0.728
UBA6	A0AVT1	-0.18	0.144	0.728
RPL15	P61313	1.11	0.144	0.728
EPPK1	P58107	-0.32	0.145	0.728
DNPH1	O43598;O43598-2	0.23	0.145	0.728
LIN7C	Q9NUP9	-0.27	0.145	0.728
CD38	P28907	0.82	0.145	0.728
YKT6	O15498	-0.47	0.145	0.728
SYTL2	Q9HCH5;Q9HCH5-13;Q9HCH5-15	-0.59	0.145	0.728
RPIA	P49247	0.46	0.146	0.73
MAPK13	O15264	0.2	0.147	0.734
DERA	Q9Y315	-0.18	0.147	0.734
TMEM209	Q96SK2;Q96SK2-2	-0.62	0.147	0.734
ITGB2	P05107	0.57	0.147	0.734
NCAPG	Q9BPX3	0.85	0.148	0.737
EPHB3	P54753	-0.32	0.148	0.737
ALCAM	Q13740;Q13740-2	-0.38	0.148	0.737
WDR43	Q15061	0.38	0.149	0.739
SRSF9	Q13242	0.27	0.149	0.739
SCIN	Q9Y6U3	1.06	0.149	0.74
FBLN1	P23142	0.36	0.15	0.74
SUMF1	Q8NBK3;Q8NBK3-2;Q8NBK3-4;Q8NBK3-5	0.3	0.15	0.74
COQ6	Q9Y2Z9;Q9Y2Z9-3	1.01	0.15	0.74
ZCCHC11	Q5TAX3;Q5TAX3-2	-0.58	0.15	0.74
TLN1	Q9Y490	0.23	0.15	0.74
CRK	P46108-2	-0.44	0.15	0.74
HADH	Q16836	-0.26	0.15	0.74
SNRPD3	P62318;P62318-2	0.37	0.15	0.74
ERLEC1	Q96DZ1;Q96DZ1-3	0.15	0.151	0.74
ATP1B1	P05026;P05026-2	-0.29	0.151	0.74
TRAPPC5	Q8IUR0	0.99	0.151	0.74
HEBP1	Q9NRV9	-0.32	0.151	0.74
HDHD3	Q9BSH5	0.25	0.152	0.74
SYPL1	Q16563-2	0.48	0.152	0.74
MFAP1	P55081	0.52	0.152	0.74
SAE1	Q9UBE0	0.18	0.152	0.74
CYP51A1	Q16850	0.66	0.152	0.74
NUDT4	Q9NZJ9	0.63	0.152	0.74
ARHGAP4	P98171;P98171-2	-0.78	0.153	0.74
BAP18	Q8IXM2	-0.2	0.153	0.74
GPT	P24298	-0.86	0.154	0.74
LMNB1	P20700	-0.33	0.154	0.74
INTS7	Q9NVH2;Q9NVH2-2;Q9NVH2-3	0.54	0.154	0.74
RRP15	Q9Y3B9	0.62	0.154	0.74
PROCR	Q9UNN8	0.93	0.154	0.74
SETMAR	Q53H47;Q53H47-3	0.38	0.154	0.74
MIPEP	Q99797	0.19	0.154	0.74
LAMB2	P55268	-0.73	0.154	0.74
PRTN3	P24158	0.72	0.154	0.74
PLEKHS1	Q5SXH7;Q5SXH7-2;Q5SXH7-3;Q5SXH7-4;Q5SXH7-5	-0.46	0.154	0.74
CPNE1	Q99829	0.61	0.155	0.74
FIP1L1	Q6UN15;Q6UN15-3;Q6UN15-5	0.19	0.155	0.74
DDX54	Q8TDD1;Q8TDD1-2	0.57	0.155	0.74
SPCS1	Q9Y6A9	0.42	0.155	0.74
CLPP	Q16740	-0.3	0.155	0.74
UBA7	P41226	-0.2	0.155	0.74
SRPRA	P08240	-0.25	0.156	0.74
SPTBN2	O15020;O15020-2	1.23	0.156	0.74
PROM1	O43490;O43490-2;O43490-3;O43490-4;O43490-5;O43490-6;O43490-7	-0.84	0.156	0.74
PRPF4	O43172;O43172-2	0.22	0.156	0.74
ZC3H11A	O75152	-0.27	0.156	0.74
PGRMC1	O00264	0.29	0.156	0.74
AUH	Q13825	-0.38	0.156	0.74
UBE2Z	Q9H832;Q9H832-2	0.23	0.156	0.74
HARS	P12081;P12081-4	-0.17	0.157	0.74
FBLN1	P23142-4	0.39	0.157	0.74
GMPPA	Q96IJ6;Q96IJ6-2	0.26	0.157	0.74
HIST1H4A	P62805	0.59	0.157	0.74
	P0DOX5	0.49	0.157	0.74
VPS51	Q9UID3	-0.27	0.157	0.74
KIAA2013	Q8IYS2;Q8IYS2-2	-0.32	0.157	0.74
SSBP1	Q04837	0.4	0.158	0.74
EXOC6	Q8TAG9	-0.26	0.158	0.741
GPX2	P18283	0.38	0.158	0.741
EXOC5	O00471	-0.22	0.158	0.741
TXNRD1	Q16881;Q16881-2;Q16881-3;Q16881-4;Q16881-5;Q16881-6	0.46	0.159	0.746
GMIP	Q9P107;Q9P107-2	0.36	0.16	0.746
PRMT1	Q99873;Q99873-2;Q99873-3;Q99873-4	0.32	0.16	0.746
GOLPH3L	Q9H4A5	-0.42	0.161	0.747
LRG1	P02750	-0.73	0.161	0.747
ATL2	Q8NHH9;Q8NHH9-2;Q8NHH9-3;Q8NHH9-4;Q8NHH9-5	0.37	0.161	0.747
PKP4	Q99569;Q99569-2	-0.53	0.161	0.747
UAP1	Q16222;Q16222-3	-0.29	0.161	0.747
DNAJB4	Q9UDY4	0.29	0.161	0.747
PSMA7	O14818	0.23	0.162	0.748
HMGCS2	P54868	-0.69	0.162	0.748
FBP1	P09467	0.25	0.162	0.748
NAP1L1	P55209;P55209-2	0.18	0.162	0.748
CAPZA2	P47755	-0.19	0.162	0.748
PRPF19	Q9UMS4	0.24	0.162	0.748
FABP2	P12104	-0.49	0.163	0.748
TRIM25	Q14258	-0.21	0.163	0.748
BAIAP2L1	Q9UHR4	-0.75	0.163	0.748
ALKBH5	Q6P6C2;Q6P6C2-1	-0.76	0.163	0.748
YES1	P07947	-0.37	0.163	0.748
FARP1	Q9Y4F1;Q9Y4F1-2	0.33	0.164	0.75
B3GNT8	Q7Z7M8	0.5	0.164	0.75
NPLOC4	Q8TAT6;Q8TAT6-2	0.24	0.164	0.75
ALDH2	P05091	-0.22	0.164	0.75
ALDOA	P04075	-0.19	0.164	0.75
EEF1B2	P24534	0.2	0.164	0.75
SRP54	P61011;P61011-2	0.2	0.165	0.75
CALML5	Q9NZT1	-0.56	0.165	0.75
NUDT16	Q96DE0;Q96DE0-3	0.84	0.165	0.75
GMFB	P60983	-0.49	0.165	0.75
AEBP1	Q8IUX7	-0.75	0.165	0.75
YAP1	P46937;P46937-2;P46937-3;P46937-5;P46937-6;P46937-7;P46937-8;P46937-9	-0.42	0.165	0.75
GRB2	P62993	0.34	0.165	0.75
SCYL1	Q96KG9;Q96KG9-2;Q96KG9-3;Q96KG9-4;Q96KG9-5;Q96KG9-6	0.5	0.166	0.75
KBTBD11	O94819	0.44	0.166	0.75
TRAPPC8	Q9Y2L5;Q9Y2L5-2	-0.81	0.166	0.75
ADAM10	O14672	-0.48	0.166	0.75
CASD1	Q96PB1	-0.95	0.166	0.75
ZW10	O43264	-0.34	0.167	0.75
ANXA6	P08133	0.38	0.167	0.75
FLII	Q13045;Q13045-2	-0.18	0.167	0.75
AGR2	O95994	-0.38	0.167	0.75
DHFR	P00374	-0.48	0.167	0.75
USP5	P45974;P45974-2	0.21	0.167	0.75
NUTF2	P61970	0.48	0.168	0.75
PRPH	P41219;P41219-2	0.49	0.168	0.75
CSDE1	O75534;O75534-4	0.18	0.168	0.75
MAPKAPK2	P49137;P49137-2	1.08	0.168	0.75
RPSA	P08865	0.16	0.168	0.75
SERPINB5	P36952	-1.01	0.169	0.751
RPL23	P62829	0.27	0.169	0.751
COQ5	Q5HYK3	-0.44	0.169	0.752
MGST3	O14880	-0.27	0.17	0.752
PGAM1	P18669	-0.16	0.17	0.752
RPS9	P46781	0.4	0.17	0.752
EPX	P11678	0.69	0.17	0.752
WNK1	Q9H4A3;Q9H4A3-2;Q9H4A3-5;Q9H4A3-6;Q9H4A3-7	-0.25	0.17	0.752
CD93	Q9NPY3	1.14	0.17	0.752
OGN	P20774	0.79	0.17	0.752
ABCC3	O15438;O15438-4	0.4	0.171	0.753
TINAGL1	Q9GZM7;Q9GZM7-3	-0.25	0.171	0.753
APOOL	Q6UXV4	-0.29	0.172	0.757
SCAF11	Q99590;Q99590-2	-1.08	0.172	0.759
TSTA3	Q13630	-0.24	0.173	0.76
TUBA1C	Q9BQE3	-0.39	0.173	0.76
PLIN3	O60664	0.19	0.173	0.76
POLR2F	P61218	-1.08	0.173	0.76
CTNNBL1	Q8WYA6;Q8WYA6-4	0.24	0.173	0.76
MEP1A	Q16819	0.28	0.174	0.761
MLEC	Q14165	0.48	0.174	0.761
CYBB	P04839	0.28	0.174	0.761
LDHD	Q86WU2;Q86WU2-2	-0.5	0.174	0.761
DNAJC10	Q8IXB1	-0.37	0.175	0.761
PFN2	P35080	0.45	0.175	0.761
DCTN5	Q9BTE1	-0.42	0.175	0.761
HSD17B7	P56937;P56937-2;P56937-3	-0.46	0.175	0.762
ACTL6A	O96019;O96019-2	0.16	0.176	0.764
PTPRC	P08575;P08575-2	0.55	0.176	0.764
GNE	Q9Y223-2	-0.37	0.176	0.764
EHHADH	Q08426	-0.3	0.177	0.767
PHAX	Q9H814	-0.26	0.177	0.767
SWAP70	Q9UH65	-0.18	0.178	0.769
SREK1	Q8WXA9-2	-0.58	0.178	0.769
PSMG1	O95456;O95456-2	0.49	0.178	0.769
YWHAQ	P27348	0.22	0.178	0.77
CYP2S1	Q96SQ9;Q96SQ9-2	-0.44	0.178	0.77
HSF1	Q00613;Q00613-2	0.24	0.179	0.77
PGLS	O95336	0.14	0.179	0.77
GIPC2	Q8TF65	0.29	0.179	0.77
PAPSS2	O95340;O95340-2	-0.25	0.179	0.77
EHBP1L1	Q8N3D4	-1.2	0.18	0.772
LGALS8	O00214;O00214-2	-0.32	0.18	0.772
OLA1	Q9NTK5	-0.33	0.18	0.773
ZNHIT6	Q9NWK9;Q9NWK9-2	0.88	0.181	0.775
MYH10	P35580;P35580-2;P35580-5	-0.19	0.181	0.775
IGLC2	P0DOY2;P0DOY3	0.73	0.181	0.775
VASP	P50552	-0.17	0.182	0.775
CMTM6	Q9NX76	0.26	0.182	0.775
UBE2N	P61088	0.23	0.182	0.776
SLC25A13	Q9UJS0;Q9UJS0-2	-0.29	0.182	0.776
TNRC6B	Q9UPQ9;Q9UPQ9-1	-0.54	0.182	0.776
PDZD8	Q8NEN9	1	0.183	0.777
SYNGR2	O43760;O43760-2	0.36	0.183	0.777
CBX3	Q13185	0.19	0.183	0.777
LIMA1	Q9UHB6;Q9UHB6-4	-0.24	0.184	0.777
AIMP1	Q12904;Q12904-2	-0.16	0.184	0.777
FARP2	O94887	-0.51	0.184	0.777
CHD1	O14646;O14646-2	-0.75	0.184	0.777
STRN	O43815	-0.15	0.185	0.777
CXADR	P78310;P78310-2;P78310-6;P78310-7	-0.35	0.185	0.777
ITIH1	P19827	-0.29	0.185	0.777
RCN1	Q15293	0.17	0.185	0.777
HNRNPDL	O14979;O14979-2;O14979-3	0.28	0.185	0.777
SPTB	P11277;P11277-2;P11277-3	-0.27	0.185	0.777
UBL4A	P11441	-0.33	0.185	0.777
NEK9	Q8TD19	0.24	0.185	0.777
MICU2	Q8IYU8	-0.5	0.185	0.777
C8G	P07360	-1.42	0.186	0.777
ACOT9	Q9Y305;Q9Y305-2;Q9Y305-4	-0.31	0.186	0.777
ITGA3	P26006	-0.72	0.186	0.777
STAMBPL1	Q96FJ0	-0.47	0.186	0.777
ZG16	O60844	0.71	0.186	0.777
SH3D19	Q5HYK7;Q5HYK7-2;Q5HYK7-3	-0.24	0.186	0.777
GALE	Q14376	-0.29	0.187	0.778
PNKP	Q96T60	0.3	0.187	0.779
DBR1	Q9UK59	0.3	0.187	0.779
QPRT	Q15274	0.52	0.188	0.78
NME2	P22392	0.25	0.188	0.78
CORO1A	P31146	0.44	0.188	0.78
MYO18A	Q92614;Q92614-3;Q92614-4	-0.32	0.188	0.78
HIST1H2AG	P0C0S8;P20671;Q16777;Q6FI13;Q96KK5;Q99878;Q9BTM1	0.35	0.188	0.781
MANF	P55145	0.3	0.189	0.782
LRRFIP1	Q32MZ4-2;Q32MZ4-3	-0.22	0.189	0.782
PPP1R18	Q6NYC8;Q6NYC8-2	0.46	0.189	0.782
SYNCRIP	O60506	0.12	0.189	0.782
PCDH1	Q08174-2	-0.34	0.19	0.782
APEX1	P27695	0.17	0.19	0.782
ARL6IP6	Q8N6S5	-0.24	0.19	0.782
ALDH3B1	P43353;P43353-2	-0.28	0.19	0.782
TUBB8	Q3ZCM7	-0.2	0.19	0.782
SEC24C	P53992	-0.18	0.191	0.784
RPS24	P62847;P62847-2;P62847-3;P62847-4	0.18	0.191	0.784
DHCR7	Q9UBM7	-0.32	0.192	0.786
CNOT4	O95628;O95628-10;O95628-2;O95628-3;O95628-4;O95628-5;O95628-6;O95628-7;O95628-8;O95628-9	-1.15	0.192	0.786
HSD17B8	Q92506	-0.25	0.192	0.786
TRIP10	Q15642	0.45	0.192	0.786
ARAF	P10398	0.34	0.193	0.786
CHCHD7	Q9BUK0;Q9BUK0-2;Q9BUK0-4	-0.73	0.193	0.786
ALDH6A1	Q02252	-0.33	0.194	0.786
GGA3	Q9NZ52;Q9NZ52-4	0.58	0.194	0.786
OTUD6B	Q8N6M0;Q8N6M0-2	-0.24	0.194	0.786
SMPD4	Q9NXE4;Q9NXE4-10;Q9NXE4-2;Q9NXE4-3;Q9NXE4-4;Q9NXE4-6;Q9NXE4-7;Q9NXE4-8;Q9NXE4-9	0.4	0.194	0.786
DDX23	Q9BUQ8	0.22	0.194	0.786
EIF4E2	O60573	0.37	0.194	0.786
CPE	P16870;P16870-2	0.47	0.195	0.786
PCBP2	Q15366-3;Q15366-6	-0.26	0.195	0.786
CRTC1	Q6UUV9;Q6UUV9-2;Q6UUV9-3	0.57	0.195	0.786
FTH1	P02794	0.6	0.195	0.786
CLIP1	P30622;P30622-1;P30622-2	0.74	0.195	0.786
DHRS1	Q96LJ7	-0.35	0.195	0.786
FAM3D	Q96BQ1	-0.36	0.195	0.786
TMCO1	Q9UM00;Q9UM00-2	0.2	0.195	0.786
CYBA	P13498	0.69	0.195	0.786
PPP1CC	P36873;P36873-2	0.21	0.195	0.786
PTRH2	Q9Y3E5	0.36	0.195	0.786
TOP2B	Q02880;Q02880-2	0.27	0.196	0.786
ERGIC1	Q969X5;Q969X5-2	-0.36	0.196	0.786
ITGB1	P05556	-0.26	0.196	0.786
C5	P01031	0.34	0.196	0.786
RPL37A	P61513	0.61	0.196	0.786
CAPN5	O15484	-0.3	0.196	0.786
EPS15L1	Q9UBC2;Q9UBC2-2;Q9UBC2-3	0.26	0.196	0.786
SLFN5	Q08AF3	-0.92	0.197	0.787
NUDT19	A8MXV4	0.22	0.197	0.787
ATP2A2	P16615	0.16	0.197	0.787
ZFPL1	O95159	-0.28	0.198	0.789
FBLL1	A6NHQ2	0.32	0.198	0.79
DMBT1	Q9UGM3;Q9UGM3-3;Q9UGM3-5;Q9UGM3-6;Q9UGM3-7	0.64	0.199	0.79
TFB1M	Q8WVM0	-0.36	0.199	0.79
P4HB	P07237	0.21	0.199	0.79
CTBP2	P56545;P56545-2;P56545-3	0.26	0.199	0.79
RPL19	P84098	0.29	0.2	0.791
COL6A2	P12110	0.43	0.2	0.791
ACO2	Q99798	-0.31	0.2	0.791
ATP9A	O75110	-0.3	0.2	0.791
RPL5	P46777	0.21	0.2	0.791
PTPN23	Q9H3S7	-0.2	0.2	0.791
C1orf123	Q9NWV4	-0.24	0.2	0.791
LSM3	P62310	0.3	0.201	0.793
AZU1	P20160	0.82	0.201	0.793
PFKFB2	O60825	0.23	0.201	0.793
SPTBN1	Q01082-3	-0.36	0.201	0.793
USO1	O60763;O60763-2	-0.17	0.202	0.794
CTDSPL2	Q05D32;Q05D32-2	0.35	0.202	0.795
VAPB	O95292	0.24	0.202	0.795
TCEA1	P23193	0.27	0.203	0.795
UCHL3	P15374	0.16	0.203	0.795
EML2	O95834;O95834-2;O95834-3	-0.29	0.203	0.796
LAMP1	P11279	-0.43	0.204	0.796
SRM	P19623	0.27	0.204	0.796
TBC1D9B	Q66K14;Q66K14-2	0.6	0.204	0.796
DCTN1	Q14203-3	-0.14	0.204	0.796
ESD	P10768	0.24	0.204	0.796
KDM1A	O60341;O60341-2	0.5	0.204	0.796
EIF2B2	P49770	-0.46	0.205	0.796
CPSF6	Q16630;Q16630-2;Q16630-3	0.12	0.205	0.796
NDUFB6	O95139;O95139-2	-0.44	0.205	0.796
THOC2	Q8NI27	-0.23	0.205	0.796
TKFC	Q3LXA3	-0.2	0.205	0.797
FBLN5	Q9UBX5	0.38	0.206	0.797
PELO	Q9BRX2	0.56	0.206	0.797
PSMA4	P25789	0.37	0.206	0.798
RPF2	Q9H7B2	-0.5	0.207	0.799
PRKDC	P78527	0.18	0.207	0.8
LGALS4	P56470	-0.29	0.208	0.8
TSG101	Q99816	-0.14	0.208	0.8
STXBP3	O00186	-0.16	0.208	0.8
CST3	P01034	-0.18	0.208	0.8
GALNT3	Q14435	-0.55	0.208	0.8
BSPRY	Q5W0U4	0.32	0.209	0.8
AQP1	P29972;P29972-2;P29972-3;P29972-4	0.41	0.209	0.8
INTS6	Q9UL03;Q9UL03-3	0.42	0.209	0.8
THOC1	Q96FV9;Q96FV9-2	-0.46	0.209	0.8
STOM	P27105	0.3	0.21	0.8
GTF2F1	P35269	0.19	0.21	0.8
METTL7A	Q9H8H3	0.37	0.21	0.8
TGFB1	P01137	1.44	0.211	0.8
EPHA2	P29317	1.32	0.211	0.8
PLRG1	O43660;O43660-2	0.2	0.211	0.8
FAHD1	Q6P587;Q6P587-2;Q6P587-3	-0.25	0.211	0.8
PAK2	Q13177	0.16	0.211	0.8
MAOB	P27338;P27338-2	-0.46	0.211	0.8
RCN3	Q96D15	0.75	0.211	0.8
MSN	P26038	0.33	0.211	0.8
CPSF7	Q8N684;Q8N684-2;Q8N684-3	-0.16	0.212	0.8
SMARCE1	Q969G3;Q969G3-2;Q969G3-3;Q969G3-4;Q969G3-5;Q969G3-6	0.26	0.212	0.8
TLN2	Q9Y4G6	0.59	0.212	0.8
GXYLT1	Q4G148;Q4G148-2	0.88	0.212	0.8
USE1	Q9NZ43;Q9NZ43-2;Q9NZ43-3	-0.71	0.212	0.8
LMOD1	P29536;P29536-2	0.34	0.212	0.8
PCOLCE	Q15113	0.47	0.212	0.8
BOLA2	Q9H3K6	0.22	0.212	0.8
IGHV5-10-1	A0A0J9YXX1	0.55	0.213	0.8
PURB	Q96QR8	-0.23	0.213	0.8
ITIH3	Q06033;Q06033-2	0.29	0.213	0.8
SPTAN1	Q13813-2	-0.36	0.213	0.8
RDH10	Q8IZV5	-0.41	0.213	0.8
REXO4	Q9GZR2	-1.05	0.213	0.8
RCC1	P18754;P18754-2	0.18	0.213	0.8
UTP4	Q969X6;Q969X6-2;Q969X6-3	0.42	0.213	0.8
ARAP1	Q96P48;Q96P48-1;Q96P48-2;Q96P48-3;Q96P48-4;Q96P48-7	0.53	0.214	0.8
STT3B	Q8TCJ2	-0.35	0.214	0.8
MMAB	Q96EY8	0.37	0.214	0.8
TMX1	Q9H3N1	-0.19	0.214	0.8
ORMDL1	Q9P0S3	0.37	0.214	0.8
PHF8	Q9UPP1;Q9UPP1-2;Q9UPP1-3;Q9UPP1-4;Q9UPP1-5	1.85	0.215	0.8
PHF5A	Q7RTV0	0.41	0.215	0.8
DOCK9	Q9BZ29;Q9BZ29-3;Q9BZ29-4	0.84	0.215	0.8
SEC24A	O95486	-0.28	0.215	0.8
ATP2C1	P98194;P98194-2;P98194-3;P98194-4;P98194-5;P98194-6;P98194-7;P98194-8;P98194-9	0.26	0.216	0.8
KANK2	Q63ZY3;Q63ZY3-3	0.74	0.216	0.8
SORBS2	O94875-11;O94875-9	-0.38	0.216	0.8
JUP	P14923	-0.21	0.216	0.8
TBCD	Q9BTW9;Q9BTW9-4	-0.16	0.217	0.8
MVB12A	Q96EY5;Q96EY5-3	-0.44	0.217	0.8
RFC4	P35249;P35249-2	-0.29	0.217	0.8
VPS33B	Q9H267	0.49	0.217	0.8
CTPS2	Q9NRF8	-0.18	0.217	0.8
SLC25A6	P12236	0.34	0.218	0.8
GLUD1	P00367	-0.19	0.218	0.8
RIC8A	Q9NPQ8;Q9NPQ8-4	0.32	0.218	0.8
PPIG	Q13427;Q13427-2	-0.33	0.218	0.8
STMN1	P16949;P16949-2	-0.3	0.218	0.8
NSUN4	Q96CB9;Q96CB9-4	-0.77	0.218	0.8
ANK2	Q01484;Q01484-2;Q01484-5	-0.35	0.218	0.8
PSMC5	P62195	0.16	0.218	0.8
SNX3	O60493	0.24	0.218	0.8
WASHC2A	Q641Q2;Q641Q2-2;Q9Y4E1;Q9Y4E1-2;Q9Y4E1-3;Q9Y4E1-4;Q9Y4E1-6	-0.25	0.219	0.8
USP34	Q70CQ2;Q70CQ2-2;Q70CQ2-3	-0.25	0.219	0.8
TRIP6	Q15654	0.26	0.219	0.8
LNP	Q9C0E8;Q9C0E8-2;Q9C0E8-4	-0.27	0.219	0.8
CDC42EP4	Q9H3Q1	0.66	0.219	0.8
AMPD2	Q01433;Q01433-2	0.24	0.219	0.8
PTPRK	Q15262-2;Q15262-3;Q15262-4	-1.1	0.219	0.8
LGALS9B	Q3B8N2;Q3B8N2-2;Q6DKI2	-1.08	0.22	0.8
CAP1	Q01518;Q01518-2	-0.16	0.22	0.8
TRIM22	Q8IYM9;Q8IYM9-2	0.83	0.22	0.8
DST	Q03001;Q03001-14;Q03001-8	-0.55	0.22	0.8
PPP1R13L	Q8WUF5	-0.32	0.22	0.8
SLC4A1AP	Q9BWU0	0.35	0.22	0.8
ASAH1	Q13510;Q13510-2	0.45	0.22	0.8
PSAP	P07602;P07602-2;P07602-3	-0.31	0.221	0.8
AKR1B10	O60218	-0.53	0.221	0.8
CHMP6	Q96FZ7	-0.23	0.221	0.8
MRPL1	Q9BYD6	-0.32	0.221	0.8
EPS15	P42566	-0.22	0.221	0.8
EPHX2	P34913	0.4	0.222	0.801
WRN	Q14191	-0.27	0.222	0.802
FAM120A	Q9NZB2;Q9NZB2-6	0.23	0.222	0.802
AKAP12	Q02952;Q02952-2;Q02952-3	0.82	0.223	0.803
VAMP3	Q15836	-0.35	0.223	0.803
TPM3	P06753-2	-0.15	0.223	0.803
STRN3	Q13033-2	-0.28	0.223	0.803
KNTC1	P50748	-0.16	0.223	0.803
SH3GLB2	Q9NR46	-0.18	0.223	0.803
DCN	P07585	0.48	0.225	0.807
AGL	P35573	-0.2	0.226	0.809
RCC2	Q9P258	0.24	0.226	0.809
HMCN1	Q96RW7;Q96RW7-2	-0.83	0.226	0.809
ITPK1	Q13572	0.33	0.227	0.809
NID1	P14543;P14543-2	0.26	0.227	0.809
GYG1	P46976;P46976-2	0.18	0.228	0.809
MIF	P14174	1.06	0.228	0.809
PDCD6IP	Q8WUM4	-0.16	0.228	0.809
CLCA1	A8K7I4	-0.85	0.228	0.809
NUP54	Q7Z3B4;Q7Z3B4-3	0.32	0.228	0.809
DIAPH1	O60610;O60610-2;O60610-3	0.68	0.228	0.809
RRM1	P23921	0.71	0.228	0.809
RPL34	P49207	0.29	0.229	0.809
HIST1H2BJ	P06899	0.24	0.229	0.809
YIPF3	Q9GZM5	-0.35	0.229	0.809
TYMP	P19971	0.37	0.229	0.809
ATXN3	P54252;P54252-2;P54252-4	-0.66	0.229	0.809
METTL17	Q9H7H0;Q9H7H0-2;Q9H7H0-3	0.55	0.229	0.809
ARHGDIA	P52565	0.17	0.229	0.809
TBL3	Q12788	0.55	0.229	0.809
DUSP3	P51452	0.36	0.23	0.809
ALDH16A1	Q8IZ83	0.19	0.23	0.809
EPB41L3	Q9Y2J2;Q9Y2J2-2;Q9Y2J2-4	-0.5	0.23	0.809
COL4A3BP	Q9Y5P4;Q9Y5P4-2;Q9Y5P4-3	-0.33	0.23	0.809
PTER	Q96BW5;Q96BW5-2	-0.22	0.23	0.809
TAP2	Q03519	0.39	0.231	0.809
VPS4A	Q9UN37	-0.13	0.231	0.809
RAE1	P78406	-0.5	0.231	0.809
XAB2	Q9HCS7	0.19	0.231	0.809
SNRPF	P62306	-0.76	0.231	0.81
ZGPAT	Q8N5A5;Q8N5A5-2;Q8N5A5-3	-0.28	0.231	0.81
NAA15	Q9BXJ9	-0.23	0.232	0.81
SERPINH1	P50454	-0.29	0.232	0.81
RETREG3	Q86VR2	0.19	0.232	0.81
DCPS	Q96C86	-0.31	0.232	0.81
KANK1	Q14678;Q14678-2	0.78	0.232	0.81
ILKAP	Q9H0C8	-0.33	0.233	0.81
FNDC3A	Q9Y2H6;Q9Y2H6-2	0.25	0.233	0.81
YWHAH	Q04917	-0.24	0.233	0.81
KDM2A	Q9Y2K7;Q9Y2K7-2;Q9Y2K7-4;Q9Y2K7-5	-0.91	0.233	0.81
CCDC124	Q96CT7	0.19	0.233	0.811
TECR	Q9NZ01	0.21	0.234	0.811
COPS6	Q7L5N1	-0.27	0.234	0.811
PNP	P00491	0.21	0.234	0.811
ELMO1	Q92556	0.56	0.234	0.811
MRPS18B	Q9Y676	-0.23	0.234	0.811
DCTD	P32321;P32321-2	-0.25	0.234	0.811
PGGT1B	P53609;P53609-2	-0.51	0.235	0.811
NUBPL	Q8TB37	-0.43	0.236	0.811
CSTB	P04080	0.28	0.236	0.811
TPBG	Q13641	-0.36	0.236	0.811
PPIP5K2	O43314;O43314-2	-0.48	0.236	0.811
NUCKS1	Q9H1E3	-0.3	0.236	0.811
SMG9	Q9H0W8;Q9H0W8-2	-0.23	0.236	0.811
PTBP3	O95758;O95758-1;O95758-2;O95758-4;O95758-5;O95758-6	0.13	0.236	0.811
URB2	Q14146	0.93	0.236	0.811
HSPE1	P61604	1.3	0.236	0.811
DCAF1	Q9Y4B6;Q9Y4B6-2;Q9Y4B6-3	-1.45	0.236	0.811
CYFIP1	Q7L576	-0.13	0.237	0.811
DTX3L	Q8TDB6	-0.36	0.237	0.811
FARSA	Q9Y285	-0.25	0.237	0.811
RRM2B	Q7LG56	-0.34	0.237	0.811
ATP5J2	P56134	-0.43	0.238	0.813
MYBBP1A	Q9BQG0;Q9BQG0-2	0.18	0.238	0.813
S100A10	P60903	-0.48	0.239	0.813
PSMC4	P43686	0.12	0.239	0.813
TOP3B	O95985;O95985-2;O95985-3	0.22	0.239	0.813
KRT7	P08729	0.26	0.239	0.813
STX12	Q86Y82	-0.55	0.24	0.813
GSTT1	P30711	0.41	0.24	0.813
BGN	P21810	0.64	0.24	0.813
POLR3D	P05423	-0.34	0.24	0.813
PBLD	P30039	0.44	0.24	0.813
ENGASE	Q8NFI3	0.64	0.24	0.813
HMGN5	P82970	-0.46	0.241	0.813
IKBKB	O14920	0.29	0.241	0.813
PPAT	Q06203	-0.15	0.241	0.813
FBXO22	Q8NEZ5	-0.31	0.241	0.813
DERL3	Q96Q80	0.43	0.241	0.813
EPS8L3	Q8TE67	-0.17	0.241	0.813
CORO1B	Q9BR76	-0.17	0.241	0.813
BCAM	P50895	0.35	0.241	0.813
DSC2	Q02487	-0.25	0.241	0.813
CFI	P05156	0.35	0.242	0.814
GRIPAP1	Q4V328	0.33	0.243	0.814
PTDSS2	Q9BVG9	0.28	0.243	0.814
DIP2B	Q9P265	0.78	0.243	0.814
CALU	O43852;O43852-3	0.19	0.243	0.814
CSE1L	P55060;P55060-3	0.23	0.243	0.814
SSH3	Q8TE77	-0.36	0.243	0.814
THOP1	P52888	0.19	0.243	0.814
HEXB	P07686	-0.31	0.244	0.814
MOB1B	Q7L9L4;Q7L9L4-2;Q9H8S9	0.33	0.244	0.814
TP53BP1	Q12888;Q12888-2;Q12888-3	-0.23	0.244	0.814
CMPK1	P30085	-0.24	0.244	0.814
TMED1	Q13445	0.3	0.244	0.815
NAA50	Q9GZZ1	-0.3	0.244	0.815
GRHPR	Q9UBQ7	-0.19	0.245	0.815
NT5C	Q8TCD5	-0.48	0.245	0.815
ANXA11	P50995;P50995-2	0.17	0.245	0.815
CLCN5	P51795;P51795-2	0.35	0.245	0.815
SELENOS	Q9BQE4	0.53	0.245	0.815
BSG	P35613;P35613-2	-0.25	0.246	0.817
SCAMP4	Q969E2;Q969E2-2	0.16	0.247	0.82
BCL2L14	Q9BZR8	0.41	0.247	0.82
MUC5B	Q9HC84	-0.52	0.248	0.82
NDUFA9	Q16795	-0.31	0.248	0.82
MTPN	P58546	0.15	0.248	0.82
PYGL	P06737;P06737-2	-0.52	0.248	0.82
STK38L	Q9Y2H1	0.39	0.249	0.82
CHDH	Q8NE62	-0.35	0.249	0.82
DNAJC11	Q9NVH1;Q9NVH1-3	-0.33	0.249	0.82
OGDH	Q02218	-0.2	0.249	0.82
PLA2G4A	P47712	-0.37	0.249	0.82
SETD7	Q8WTS6	0.39	0.249	0.82
TOE1	Q96GM8	-0.27	0.249	0.82
TUBB4B	P68371	-0.13	0.25	0.82
MYH14	Q7Z406-2;Q7Z406-6	0.2	0.25	0.82
DHX29	Q7Z478	-0.35	0.25	0.82
DHRS7B	Q6IAN0	0.29	0.25	0.82
DSP	P15924	-0.22	0.25	0.82
PNO1	Q9NRX1	-1.77	0.25	0.82
DDX56	Q9NY93;Q9NY93-2	-0.37	0.251	0.82
COMMD2	Q86X83;Q86X83-2	-0.65	0.251	0.82
PYCARD	Q9ULZ3;Q9ULZ3-2	0.27	0.252	0.82
YME1L1	Q96TA2;Q96TA2-2;Q96TA2-3	0.17	0.252	0.82
ATP6V1B2	P21281	-0.17	0.252	0.82
CUL2	Q13617;Q13617-2	0.61	0.252	0.82
LAGE3	Q14657	0.2	0.252	0.82
TAP1	Q03518	0.16	0.252	0.82
EIF4B	P23588	0.28	0.252	0.82
FHL1	Q13642-1	0.35	0.252	0.82
LMO7	Q8WWI1-3	0.26	0.252	0.82
DARS2	Q6PI48	-0.21	0.253	0.821
SEMA4B	Q9NPR2	0.68	0.253	0.821
CDC40	O60508	0.3	0.253	0.821
PITPNM1	O00562;O00562-2	1.07	0.254	0.822
PTRHD1	Q6GMV3	-0.3	0.254	0.822
EPB42	P16452;P16452-2;P16452-3	-0.55	0.254	0.823
IGHG2	P01859	0.5	0.255	0.823
GOLIM4	O00461	-0.25	0.255	0.823
LSM7	Q9UK45	0.24	0.255	0.823
KRT78	Q8N1N4	0.4	0.255	0.823
RPL30	P62888	0.27	0.256	0.823
F10	P00742	-0.64	0.256	0.823
RAP1A	P62834	-0.35	0.256	0.823
PRIM2	P49643	0.67	0.256	0.823
TUBB3	Q13509	-0.23	0.256	0.823
RPL27	P61353	0.33	0.256	0.823
NTPCR	Q9BSD7	-0.37	0.256	0.823
HSPB1	P04792	0.36	0.257	0.823
IVD	P26440	-0.21	0.257	0.823
ADAR	P55265;P55265-4;P55265-5	-0.2	0.257	0.823
SYTL2	Q9HCH5-7	-0.32	0.257	0.823
NID2	Q14112;Q14112-2	0.33	0.257	0.823
P4HA1	P13674-2;P13674-3	-0.23	0.258	0.823
GATC	O43716	-0.13	0.258	0.823
EIF2S2	P20042	0.27	0.258	0.823
TWF2	Q6IBS0	-0.19	0.258	0.823
STAT5B	P51692	0.23	0.259	0.823
MCCC2	Q9HCC0	-0.2	0.259	0.823
TFCP2	Q12800;Q12800-4	0.17	0.259	0.823
PLS3	P13797;P13797-3	-0.17	0.259	0.823
GATAD2A	Q86YP4;Q86YP4-2;Q86YP4-3	0.22	0.259	0.823
FBN2	P35556	0.22	0.26	0.823
HLA-B	P30486	0.22	0.26	0.823
TBCK	Q8TEA7;Q8TEA7-2;Q8TEA7-3	-0.34	0.26	0.823
FEN1	P39748	0.22	0.26	0.823
IGHV4-61	A0A0C4DH41;P01824;P01825;P06331;P0DP06;P0DP08	0.42	0.26	0.823
AFF4	Q9UHB7	0.63	0.26	0.823
PAK1	Q13153	-0.2	0.26	0.823
GCLM	P48507	0.18	0.261	0.823
PDP1	Q9P0J1;Q9P0J1-2	-0.22	0.261	0.823
DECR1	Q16698;Q16698-2	-0.24	0.262	0.823
CTNNB1	P35222	-0.12	0.262	0.823
PMS2P11	Q13670	0.29	0.262	0.823
TOR1AIP2	Q8NFQ8	0.21	0.262	0.823
SLC12A9	Q9BXP2	-0.58	0.263	0.823
SEPHS2	Q99611	0.58	0.263	0.823
JAGN1	Q8N5M9	-0.22	0.263	0.823
DAD1	P61803	0.63	0.263	0.823
CC2D1A	Q6P1N0;Q6P1N0-2	-0.24	0.264	0.823
SPINT1	O43278;O43278-2	-0.43	0.264	0.823
TRMT61B	Q9BVS5	-0.21	0.264	0.823
NDRG1	Q92597	-0.24	0.264	0.823
FAAH	O00519	-0.23	0.264	0.823
GLS	O94925	-0.28	0.264	0.823
RPLP2	P05387	0.23	0.264	0.823
SLC2A1	P11166	-0.31	0.265	0.823
WAPL	Q7Z5K2;Q7Z5K2-2;Q7Z5K2-3	0.16	0.265	0.823
ANXA2	P07355	-0.22	0.265	0.823
AAMP	Q13685	0.25	0.266	0.823
NDUFB2	O95178	-0.45	0.266	0.823
TIA1	P31483-2	0.36	0.266	0.823
CYP27A1	Q02318	0.53	0.266	0.823
GSN	P06396	-0.26	0.266	0.823
SPAG7	O75391	-0.73	0.266	0.823
NAXE	Q8NCW5	-0.28	0.266	0.823
KEAP1	Q14145	0.7	0.267	0.823
HEXIM1	O94992	0.23	0.267	0.823
ACOT7	O00154-4	-0.21	0.267	0.823
ANO10	Q9NW15;Q9NW15-3	-1.1	0.267	0.823
SLC25A12	O75746	-0.16	0.267	0.823
EIF4A1	P60842	0.18	0.268	0.823
ROCK2	O75116	-0.18	0.268	0.823
XPNPEP3	Q9NQH7;Q9NQH7-2;Q9NQH7-4	-0.46	0.268	0.823
POLR3E	Q9NVU0;Q9NVU0-5	0.9	0.268	0.823
NDUFA8	P51970	-0.45	0.269	0.823
ADSL	P30566	-0.14	0.269	0.823
CHORDC1	Q9UHD1;Q9UHD1-2	-0.19	0.269	0.823
MTDH	Q86UE4	0.25	0.269	0.823
RPL35A	P18077	0.15	0.269	0.823
ERP29	P30040	0.17	0.269	0.823
ME3	Q16798	-0.27	0.269	0.823
GULP1	Q9UBP9;Q9UBP9-3;Q9UBP9-4	-0.15	0.269	0.823
TYSND1	Q2T9J0;Q2T9J0-2	0.3	0.27	0.823
TRAM1	Q15629;Q15629-2	0.3	0.27	0.823
FECH	P22830;P22830-2	0.52	0.27	0.823
DNPEP	Q9ULA0	-0.23	0.27	0.823
COX6B1	P14854	0.92	0.27	0.823
SNRPB2	P08579	-0.31	0.27	0.823
EPB41L5	Q9HCM4;Q9HCM4-2;Q9HCM4-3;Q9HCM4-4	-0.32	0.27	0.823
CTPS1	P17812	-0.17	0.271	0.823
BCL10	O95999	-0.23	0.271	0.823
CSK	P41240	0.17	0.271	0.823
LUM	P51884	0.37	0.271	0.823
STAM2	O75886	0.32	0.271	0.823
HAAO	P46952	-0.34	0.271	0.823
SHOC2	Q9UQ13;Q9UQ13-2	0.2	0.271	0.823
SEC63	Q9UGP8	0.19	0.271	0.823
TBL2	Q9Y4P3	0.15	0.272	0.823
COG5	Q9UP83;Q9UP83-2	-0.39	0.272	0.823
ANP32B	Q92688;Q92688-2	0.39	0.272	0.823
RBP4	P02753	0.69	0.272	0.823
SH3BP1	Q9Y3L3	0.27	0.272	0.823
PPP4R2	Q9NY27;Q9NY27-3	0.26	0.272	0.823
MARK3	P27448;P27448-2;P27448-3;P27448-4;P27448-6;P27448-7;P27448-8	0.29	0.272	0.823
MGST1	P10620	0.48	0.272	0.823
GLS	O94925-3	0.22	0.273	0.823
ACSS1	Q9NUB1;Q9NUB1-2	0.27	0.273	0.823
STIM1	Q13586	-0.27	0.273	0.823
MTFP1	Q9UDX5	-0.17	0.273	0.823
TRNT1	Q96Q11;Q96Q11-2	-0.2	0.274	0.823
ZC3HAV1L	Q96H79	-0.31	0.274	0.823
RASAL1	O95294-3;O95294-4	0.32	0.274	0.823
BRPF1	P55201;P55201-2;P55201-3;P55201-4	0.21	0.274	0.823
RNF40	O75150	0.28	0.275	0.823
CDX1	P47902	0.93	0.275	0.823
EPS8L3	Q8TE67-3	-0.2	0.275	0.823
NUBP2	Q9Y5Y2	0.2	0.275	0.823
NFXL1	Q6ZNB6	-0.76	0.275	0.823
ACTG1	P63261	0.15	0.275	0.823
BABAM1	Q9NWV8	1.59	0.275	0.823
TRIP13	Q15645	0.3	0.275	0.823
RPS17	P08708	0.21	0.275	0.823
DBN1	Q16643;Q16643-2;Q16643-3	-0.22	0.275	0.823
VPS53	Q5VIR6-4	-0.19	0.276	0.823
NAPA	P54920	0.22	0.276	0.823
ARHGEF2	Q92974;Q92974-2;Q92974-3	0.19	0.276	0.823
GALK1	P51570	-0.24	0.276	0.823
UCK2	Q9BZX2	0.17	0.276	0.823
NDUFA11	Q86Y39	-0.71	0.276	0.823
H2AFZ	P0C0S5;Q71UI9	0.23	0.276	0.823
ERN2	Q76MJ5	-0.44	0.277	0.823
UBR5	O95071;O95071-2	-0.54	0.277	0.823
DNTTIP2	Q5QJE6	0.22	0.277	0.823
NUFIP2	Q7Z417	0.49	0.277	0.823
MEPCE	Q7L2J0	-0.19	0.278	0.823
INPP5D	Q92835;Q92835-2	0.65	0.278	0.823
NDUFA7	O95182	-0.32	0.278	0.823
PNPO	Q9NVS9;Q9NVS9-3	-0.42	0.278	0.823
NUCB2	P80303;P80303-2	0.37	0.279	0.823
ANXA7	P20073;P20073-2	-0.14	0.279	0.823
QPCTL	Q9NXS2;Q9NXS2-3	0.23	0.279	0.823
GPA33	Q99795	-0.38	0.279	0.823
PAPD4	Q6PIY7;Q6PIY7-2	0.43	0.279	0.823
RPL10	P27635	0.23	0.279	0.823
TTC37	Q6PGP7	-0.18	0.279	0.823
RNF5	Q99942	0.51	0.279	0.823
ASCC2	Q9H1I8;Q9H1I8-3	-0.18	0.279	0.823
IGFBP2	P18065	-0.48	0.279	0.823
ENSA	O43768;O43768-2;O43768-3;O43768-4;O43768-9	-1.78	0.28	0.823
CHUK	O15111	0.68	0.28	0.825
SMC3	Q9UQE7	0.15	0.28	0.825
DDX18	Q9NVP1	0.27	0.281	0.825
TOR4A	Q9NXH8	0.23	0.282	0.828
GGH	Q92820	0.37	0.282	0.828
MYO1C	O00159;O00159-3	-0.16	0.282	0.828
KRT16	P08779	0.48	0.282	0.828
GNAS	P63092;P63092-4;Q5JWF2	0.2	0.283	0.828
PHIP	Q8WWQ0	-0.48	0.283	0.828
EIF2B4	Q9UI10	-0.16	0.283	0.828
STAT1	P42224	-0.42	0.283	0.828
GIPC1	O14908	0.48	0.283	0.828
YWHAG	P61981	-0.21	0.283	0.828
HP	P00738	-0.58	0.284	0.828
ANKFY1	Q9P2R3;Q9P2R3-2	-0.14	0.284	0.828
SYNCRIP	O60506-3	0.27	0.284	0.828
PARP9	Q8IXQ6;Q8IXQ6-2;Q8IXQ6-3	0.53	0.284	0.828
SART3	Q15020	0.19	0.284	0.828
UPF2	Q9HAU5	-0.26	0.285	0.83
CLU	P10909;P10909-2;P10909-4;P10909-5	0.25	0.285	0.83
DDAH1	O94760	-0.22	0.287	0.831
CAMK2D	Q13557;Q13557-10;Q13557-11;Q13557-12;Q13557-6;Q13557-8	-0.17	0.287	0.831
SMS	P52788;P52788-2	-0.2	0.287	0.831
NT5C2	P49902	0.21	0.288	0.831
TTC1	Q99614	-0.19	0.288	0.831
ECHDC1	Q9NTX5;Q9NTX5-2;Q9NTX5-3;Q9NTX5-6	-0.21	0.288	0.831
PGD	P52209;P52209-2	0.34	0.288	0.831
RPS6KA3	P51812	-0.18	0.288	0.831
ZNF622	Q969S3	0.54	0.288	0.831
RNMT	O43148;O43148-2	-0.17	0.288	0.831
ARHGAP18	Q8N392	-0.21	0.289	0.831
MTG1	Q9BT17	-0.21	0.289	0.831
CHMP4B	Q9H444	0.18	0.289	0.831
TRIM21	P19474	-0.17	0.29	0.831
ACAD10	Q6JQN1;Q6JQN1-5	-0.38	0.29	0.831
DDX46	Q7L014	-0.16	0.29	0.831
VPS37A	Q8NEZ2;Q8NEZ2-2	-0.26	0.29	0.831
C9orf64	Q5T6V5	-0.31	0.29	0.831
MPC2	O95563	-0.29	0.29	0.831
SNTB1	Q13884	-0.24	0.291	0.831
APPL1	Q9UKG1	-0.16	0.291	0.831
TPSB2	P20231;Q15661	0.73	0.291	0.831
COASY	Q13057;Q13057-2	0.32	0.291	0.831
AKR1C2	P52895	0.35	0.291	0.831
SH3KBP1	Q96B97	-0.47	0.291	0.831
SUGP2	Q8IX01;Q8IX01-3;Q8IX01-4	0.21	0.291	0.831
PSMA1	P25786;P25786-2	0.19	0.291	0.831
SSB	P05455	0.2	0.292	0.831
TMEM126A	Q9H061	-0.18	0.292	0.831
IKBIP	Q70UQ0	0.38	0.292	0.831
CBX8	Q9HC52	0.25	0.292	0.831
TARDBP	Q13148	0.14	0.292	0.831
GLRX	P35754	-0.68	0.292	0.831
TPM1	P09493-8	0.33	0.292	0.831
FILIP1	Q7Z7B0;Q7Z7B0-2;Q7Z7B0-3	-0.34	0.292	0.831
PSMC2	P35998	-0.11	0.293	0.831
DNM1L	O00429-4	0.31	0.293	0.831
HIBCH	Q6NVY1	-0.19	0.293	0.831
CLC	Q05315	0.59	0.293	0.831
TMLHE	Q9NVH6;Q9NVH6-7;Q9NVH6-8	-0.25	0.293	0.831
HNRNPA3	P51991	-0.19	0.293	0.831
RPLP0	P05388	0.22	0.293	0.831
PSMF1	Q92530	0.29	0.294	0.831
XRCC1	P18887	0.18	0.294	0.831
PRPF3	O43395	-0.5	0.294	0.831
KDELC2	Q7Z4H8	0.93	0.294	0.831
EXOSC10	Q01780;Q01780-2	-0.32	0.294	0.831
PDCD11	Q14690	0.16	0.294	0.831
PAWR	Q96IZ0	-0.16	0.294	0.831
CEACAM5	P06731;P06731-2	0.24	0.294	0.831
APEH	P13798	-0.14	0.294	0.831
MRPS31	Q92665	-0.33	0.295	0.831
IGKV4-1	P06312	0.41	0.295	0.831
CHTF18	Q8WVB6;Q8WVB6-2	-0.68	0.296	0.831
GPD2	P43304	-0.2	0.296	0.831
MRPL38	Q96DV4	-0.14	0.296	0.831
RBM42	Q9BTD8;Q9BTD8-2;Q9BTD8-3;Q9BTD8-4	-0.31	0.297	0.831
DDX41	Q9UJV9	-0.56	0.297	0.831
SH3PXD2A	Q5TCZ1;Q5TCZ1-3	0.18	0.297	0.831
LAMB3	Q13751	-0.81	0.297	0.831
CASP1	P29466;P29466-2	-0.37	0.297	0.831
WDR36	Q8NI36	-0.15	0.297	0.831
DDX39A	O00148	0.11	0.297	0.831
SCO2	O43819	0.93	0.298	0.831
RPP38	P78345	0.4	0.298	0.831
SNRPA1	P09661	0.22	0.298	0.831
PPIB	P23284	0.44	0.298	0.831
STX4	Q12846	-0.2	0.298	0.831
VDAC2	P45880	-0.24	0.298	0.831
NDUFA12	Q9UI09	-0.47	0.298	0.831
ECT2	Q9H8V3;Q9H8V3-2;Q9H8V3-3;Q9H8V3-4	0.49	0.298	0.831
MAP4K4	O95819;O95819-2;O95819-3;O95819-4;O95819-5;O95819-6	-0.69	0.299	0.831
RPS11	P62280	-0.25	0.299	0.831
ALDH1A1	P00352	-0.51	0.299	0.831
TPMT	P51580	-0.18	0.299	0.831
TNS1	Q9HBL0	0.32	0.299	0.831
MAN1A1	P33908	-0.2	0.299	0.831
ELOB	Q15370;Q15370-2	0.17	0.3	0.831
KIAA1522	Q9P206-2	0.38	0.3	0.831
DAZAP1	Q96EP5;Q96EP5-2	-0.22	0.3	0.831
IMP3	Q9NV31	0.22	0.3	0.831
F11R	Q9Y624	-0.2	0.3	0.831
UBXN1	Q04323;Q04323-2	-0.24	0.3	0.831
IL16	Q14005;Q14005-2;Q14005-3	0.35	0.301	0.831
WDR77	Q9BQA1	-0.16	0.301	0.831
GOLM1	Q8NBJ4;Q8NBJ4-2	0.28	0.301	0.831
IGLV1-47	P01700	0.33	0.301	0.831
LPCAT4	Q643R3	-0.19	0.301	0.831
2005-09-01	Q99719;Q99719-2	-0.2	0.302	0.831
EIF3B	P55884;P55884-2	0.25	0.302	0.831
RNF20	Q5VTR2	-0.22	0.302	0.831
DFFA	O00273	-0.18	0.303	0.831
UHRF2	Q96PU4	0.65	0.303	0.831
FIBP	O43427;O43427-2	0.3	0.303	0.831
HMOX1	P09601	0.65	0.303	0.831
SF3A1	Q15459	-0.11	0.303	0.831
TBCEL	Q5QJ74	0.48	0.303	0.831
REG1A	P05451	1.19	0.303	0.831
MTUS1	Q9ULD2;Q9ULD2-2;Q9ULD2-5	-0.77	0.304	0.831
RPS19	P39019	0.13	0.304	0.831
QSOX1	O00391	-0.37	0.304	0.831
PCYOX1	Q9UHG3	0.21	0.304	0.831
RPL9	P32969	0.19	0.304	0.831
MAVS	Q7Z434;Q7Z434-4	0.22	0.304	0.831
SNX9	Q9Y5X1	-0.15	0.304	0.831
CCDC88B	A6NC98	-2.32	0.305	0.831
GTF3C3	Q9Y5Q9	0.47	0.305	0.831
ILF3	Q12906;Q12906-7	0.15	0.305	0.831
GLG1	Q92896;Q92896-2;Q92896-3	-0.17	0.305	0.831
CA1	P00915	0.3	0.305	0.831
PPP6R1	Q9UPN7	0.15	0.305	0.831
TXN	P10599	0.31	0.305	0.831
PLP2	Q04941	-0.29	0.306	0.831
NOP14	P78316;P78316-2	0.23	0.306	0.831
ST6GAL1	P15907	0.27	0.306	0.831
DCTPP1	Q9H773	-0.16	0.306	0.831
ARHGEF16	Q5VV41	-0.15	0.306	0.831
RPL3	P39023	0.19	0.306	0.831
RPEL1	Q2QD12;Q96AT9;Q96AT9-2;Q96AT9-3;Q96AT9-4;Q96AT9-5	-0.22	0.306	0.831
PPCS	Q9HAB8	-0.18	0.306	0.831
RPL12	P30050	0.13	0.307	0.832
PSMD7	P51665	0.14	0.307	0.832
EBNA1BP2	Q99848	-0.2	0.308	0.832
DDX17	Q92841	0.11	0.308	0.832
GSK3B	P49841;P49841-2	0.33	0.308	0.832
LEO1	Q8WVC0;Q8WVC0-2	0.34	0.308	0.832
CASP6	P55212	0.21	0.308	0.832
SLIRP	Q9GZT3;Q9GZT3-2	0.21	0.308	0.832
ACTR1B	P42025	-0.16	0.309	0.832
ACSS2	Q9NR19;Q9NR19-2	0.25	0.309	0.833
CTR9	Q6PD62	-0.29	0.309	0.833
INF2	Q27J81;Q27J81-2	-0.26	0.309	0.833
ATP5O	P48047	-0.23	0.309	0.833
AHCTF1	Q8WYP5;Q8WYP5-2;Q8WYP5-3	-0.32	0.31	0.834
HEPH	Q9BQS7;Q9BQS7-2;Q9BQS7-3	-0.29	0.31	0.834
ARGLU1	Q9NWB6;Q9NWB6-2;Q9NWB6-3	-0.61	0.31	0.834
RPS16	P62249	0.43	0.311	0.834
PEA15	Q15121;Q15121-2	0.33	0.311	0.834
CPNE2	Q96FN4	-0.18	0.311	0.834
BLMH	Q13867	0.48	0.311	0.834
POP1	Q99575	0.25	0.312	0.834
FAM83H	Q6ZRV2	-0.42	0.312	0.834
DES	P17661	-0.69	0.312	0.834
PCMT1	P22061;P22061-2	-0.18	0.312	0.834
PLEKHA7	Q6IQ23;Q6IQ23-2;Q6IQ23-3	-0.23	0.312	0.834
EIF5A	P63241	0.28	0.312	0.834
GSDMD	P57764	0.22	0.313	0.835
PRRC1	Q96M27;Q96M27-2;Q96M27-3	-0.14	0.313	0.835
PAIP1	Q9H074-3	-0.39	0.313	0.835
TPD52	P55327-2	-0.14	0.313	0.835
MARCH5	Q9NX47	-0.3	0.313	0.835
BMS1	Q14692	0.52	0.314	0.835
AP4B1	Q9Y6B7;Q9Y6B7-2	1.15	0.314	0.835
CCT3	P49368	-0.09	0.315	0.836
NCF4	Q15080	-0.56	0.315	0.836
EEA1	Q15075	0.16	0.315	0.836
SLC27A3	Q5K4L6;Q5K4L6-2	-0.2	0.315	0.836
ISCU	Q9H1K1;Q9H1K1-2	-0.52	0.316	0.836
SRSF2	Q01130;Q01130-2	0.14	0.316	0.836
TBCA	O75347	-0.15	0.317	0.836
SNRPN	P63162;P63162-2	0.25	0.317	0.836
PCYT2	Q99447;Q99447-2;Q99447-3;Q99447-4	-0.17	0.317	0.836
DNM2	P50570	-0.16	0.317	0.836
LGALS2	P05162	0.28	0.317	0.836
ANKRD17	O75179;O75179-2;O75179-6;O75179-7	-0.38	0.317	0.836
TACO1	Q9BSH4	0.16	0.317	0.836
SYAP1	Q96A49	-0.18	0.317	0.836
APPL2	Q8NEU8;Q8NEU8-3	-0.36	0.317	0.836
AP3D1	O14617;O14617-4;O14617-5	-0.13	0.318	0.836
LHPP	Q9H008;Q9H008-2	-0.3	0.318	0.836
RAB3GAP2	Q9H2M9	-0.15	0.318	0.836
RPA1	P27694	-0.22	0.318	0.836
EDC4	Q6P2E9	0.12	0.318	0.836
ARF3	P61204;P84077	0.51	0.318	0.836
DSG3	P32926	-0.31	0.318	0.836
DHX15	O43143	0.15	0.318	0.836
PAK4	O96013	0.25	0.318	0.836
RPL23A	P62750	0.19	0.319	0.836
RPS23	P62266	0.34	0.319	0.836
CYB5A	P00167;P00167-2	-0.29	0.319	0.837
PHF23	Q9BUL5;Q9BUL5-3;Q9BUL5-4	-0.34	0.32	0.837
TP53I3	Q53FA7	0.29	0.32	0.837
ANPEP	P15144	0.6	0.32	0.837
NME1	P15531;P15531-2	0.95	0.32	0.837
COPA	P53621;P53621-2	-0.11	0.321	0.838
DOCK1	Q14185	0.25	0.321	0.838
LMNA	P02545-2	-0.21	0.321	0.838
CAPZB	P47756-2	-0.24	0.321	0.838
VTI1A	Q96AJ9;Q96AJ9-1	-0.19	0.322	0.838
GOLGA3	Q08378;Q08378-2	-0.16	0.322	0.839
COL12A1	Q99715	0.4	0.322	0.839
NIPSNAP3A	Q9UFN0	0.32	0.322	0.839
NHP2	Q9NX24	0.23	0.323	0.839
TRIM47	Q96LD4	-0.3	0.323	0.839
EFL1	Q7Z2Z2;Q7Z2Z2-2	-0.15	0.323	0.839
IGHV3-23	P01764;P01768;P0DP03	0.44	0.323	0.839
SLMAP	Q14BN4	-0.46	0.324	0.839
FAM114A1	Q8IWE2	-0.36	0.324	0.839
PDK1	Q15118	-0.19	0.324	0.839
DCTN4	Q9UJW0	-0.11	0.324	0.839
GALNT6	Q8NCL4	-0.25	0.324	0.839
PLXDC2	Q6UX71;Q6UX71-2	-0.41	0.325	0.84
HADHB	P55084;P55084-2	-0.2	0.325	0.84
GABPB1	Q06547;Q06547-2;Q06547-3;Q06547-4	-0.33	0.325	0.84
TSC22D1	Q15714;Q15714-2;Q15714-3	-0.33	0.325	0.84
CREB1	P16220;P16220-2	0.2	0.325	0.84
METAP2	P50579;P50579-3	0.15	0.325	0.84
CCNK	O75909-4	-0.18	0.326	0.841
HLA-A	P16190	0.35	0.326	0.841
MICAL2	O94851;O94851-3;O94851-4;O94851-5;O94851-6	0.3	0.326	0.841
NMES1	Q9C002	-0.57	0.326	0.841
CLTB	P09497-2	-0.17	0.327	0.841
ERCC5	P28715	0.27	0.327	0.841
LARP4B	Q92615	0.53	0.327	0.841
CDC34	P49427	-0.34	0.327	0.842
MRPL37	Q9BZE1	0.15	0.329	0.845
BCCIP	Q9P287;Q9P287-2;Q9P287-3;Q9P287-4	0.27	0.329	0.845
IGLV3-21	P80748	0.39	0.33	0.845
RSL1D1	O76021	0.19	0.33	0.845
PCBP1	Q15365	-0.11	0.33	0.845
AK2	P54819;P54819-2;P54819-5	-0.16	0.33	0.846
EMC2	Q15006	-0.26	0.33	0.846
RBM15B	Q8NDT2	0.45	0.331	0.846
SMC4	Q9NTJ3	0.93	0.331	0.846
HDAC1	Q13547	0.21	0.332	0.847
EEF1A1	P68104	0.14	0.332	0.847
PRG2	P13727	0.52	0.332	0.847
THBS1	P07996	0.66	0.332	0.847
CUX1	P39880-9;Q13948;Q13948-2	0.61	0.332	0.847
PARP4	Q9UKK3	-0.15	0.332	0.847
C21orf2	O43822;O43822-2;O43822-3;O43822-4	0.43	0.332	0.847
TBC1D2B	Q9UPU7;Q9UPU7-2	0.29	0.333	0.847
PHACTR4	Q8IZ21;Q8IZ21-2;Q8IZ21-3	-0.18	0.333	0.847
DPT	Q07507	0.77	0.333	0.847
FHOD1	Q9Y613	-0.3	0.333	0.847
MARS2	Q96GW9	-0.13	0.334	0.847
PLOD2	O00469;O00469-2	-0.51	0.334	0.848
RPS21	P63220	-0.58	0.334	0.848
POGLUT1	Q8NBL1	0.31	0.335	0.848
ECM29	Q5VYK3	0.17	0.335	0.848
MRPS14	O60783	-0.21	0.335	0.848
MRPL47	Q9HD33;Q9HD33-2	-0.73	0.335	0.849
TAX1BP3	O14907	-0.53	0.335	0.849
ATP5L	O75964	-0.68	0.336	0.849
ERAP1	Q9NZ08	0.24	0.336	0.849
ACTG2	P63267	0.19	0.336	0.849
IK	Q13123	0.11	0.337	0.849
FTSJ3	Q8IY81	0.19	0.337	0.849
CALM1	P0DP23;P0DP24;P0DP25	0.21	0.337	0.849
B3GNT3	Q9Y2A9	0.57	0.337	0.849
COPG2	Q9UBF2	-0.19	0.337	0.849
MRPL40	Q9NQ50	-0.22	0.337	0.849
RAB31	Q13636	0.39	0.337	0.849
NEMF	O60524;O60524-3;O60524-4;O60524-5	0.5	0.338	0.849
ZFR	Q96KR1	-0.24	0.338	0.849
CSTF3	Q12996	0.2	0.338	0.849
SNRNP70	P08621	0.15	0.338	0.849
PRG3	Q9Y2Y8	0.44	0.339	0.851
DAB2IP	Q5VWQ8;Q5VWQ8-2;Q5VWQ8-3;Q5VWQ8-4;Q5VWQ8-5	-0.43	0.339	0.851
TMEM30B	Q3MIR4	-0.39	0.34	0.851
RAB7A	P51149	0.22	0.34	0.851
MMGT1	Q8N4V1;Q8N4V1-2	0.13	0.34	0.851
STT3A	P46977	0.29	0.34	0.851
CBR1	P16152	-0.15	0.34	0.851
ARL2	P36404	-0.31	0.34	0.851
CRYZ	Q08257	-0.24	0.341	0.851
TSFM	P43897	0.13	0.341	0.851
KTN1	Q86UP2-2;Q86UP2-4	0.28	0.341	0.851
NOC3L	Q8WTT2	-0.24	0.341	0.851
RPLP1	P05386	0.13	0.341	0.851
GUCY2C	P25092	0.48	0.342	0.851
WDR44	Q5JSH3;Q5JSH3-2	-0.27	0.342	0.851
LGALS3BP	Q08380	-0.21	0.342	0.851
PACS1	Q6VY07;Q6VY07-2	0.54	0.343	0.851
MCMBP	Q9BTE3;Q9BTE3-2	0.31	0.343	0.851
WIPF2	Q8TF74	-0.38	0.343	0.851
KHDRBS3	O75525;O75525-2	-0.28	0.343	0.851
VARS	P26640	0.13	0.343	0.851
MYO9B	Q13459;Q13459-2	-0.87	0.343	0.851
RNF14	Q9UBS8	-0.46	0.343	0.851
APOB	P04114	-0.42	0.344	0.851
MSRB2	Q9Y3D2	0.22	0.344	0.851
NTMT1	Q9BV86;Q9BV86-2	0.15	0.344	0.851
TPD52L2	O43399;O43399-5;O43399-7	0.16	0.344	0.851
DYNLL2	Q96FJ2	-0.25	0.344	0.851
IGHV3-7	P01780	0.26	0.345	0.851
C8B	P07358	-0.96	0.345	0.851
PHB	P35232	0.18	0.345	0.851
CASP3	P42574	-0.27	0.345	0.851
PSME3	P61289;P61289-2	0.2	0.345	0.851
EHD1	Q9H4M9	0.28	0.345	0.851
OPTN	Q96CV9;Q96CV9-2;Q96CV9-3	0.28	0.345	0.851
RPS3	P23396	0.27	0.345	0.851
SNX5	Q9Y5X3	-0.13	0.346	0.852
PRRC2C	Q9Y520;Q9Y520-3;Q9Y520-4;Q9Y520-5;Q9Y520-6;Q9Y520-7	-0.2	0.346	0.852
	P04220	0.39	0.347	0.852
KIAA1468	Q9P260	0.33	0.347	0.852
CASK	O14936;O14936-3	-0.16	0.347	0.852
PLCG2	P16885	0.29	0.347	0.852
FAM49B	Q9NUQ9	0.18	0.347	0.852
ZC3HAV1	Q7Z2W4	-0.11	0.347	0.852
C6orf203	Q9P0P8	0.96	0.347	0.852
PRKRA	O75569	-0.19	0.348	0.852
TMPO	P42166	0.16	0.348	0.852
CALD1	Q05682	0.24	0.348	0.852
LRRC59	Q96AG4	0.11	0.348	0.852
SMARCB1	Q12824;Q12824-2	0.39	0.348	0.852
MTMR12	Q9C0I1;Q9C0I1-2;Q9C0I1-3	-0.2	0.348	0.852
RBM39	Q14498;Q14498-2	0.19	0.349	0.852
LRBA	P50851-2	-0.46	0.349	0.852
VAMP8	Q9BV40	0.48	0.349	0.852
RAD18	Q9NS91	0.27	0.35	0.852
IKBKAP	O95163	0.65	0.35	0.852
COL4A2	P08572	0.19	0.35	0.852
MCU	Q8NE86;Q8NE86-3	-0.12	0.35	0.852
MRPL50	Q8N5N7	0.31	0.35	0.852
FAM8A1	Q9UBU6	0.43	0.35	0.852
TM9SF1	O15321;O15321-2	0.43	0.35	0.852
CYB5R1	Q9UHQ9	-0.2	0.35	0.852
SSSCA1	O60232	0.27	0.351	0.853
SHMT1	P34896;P34896-2	0.26	0.352	0.854
LRCH3	Q96II8;Q96II8-2;Q96II8-3;Q96II8-4	-0.26	0.352	0.854
PPA2	Q9H2U2;Q9H2U2-2	-0.25	0.352	0.854
ALDH1B1	P30837	0.31	0.352	0.854
PARS2	Q7L3T8	-0.12	0.353	0.854
RPS27L	Q71UM5	0.49	0.353	0.854
PPIF	P30405	0.25	0.353	0.854
CDC42BPB	Q9Y5S2	-0.11	0.353	0.854
RPS4X	P62701	0.19	0.354	0.854
SELENOF	O60613	0.43	0.354	0.854
KIAA1217	Q5T5P2;Q5T5P2-3	-0.22	0.354	0.854
POLDIP3	Q9BY77;Q9BY77-2	-0.13	0.354	0.854
QPCT	Q16769	-0.4	0.355	0.854
RPS27	P42677	0.2	0.355	0.854
IQGAP3	Q86VI3	-1.02	0.355	0.854
MYDGF	Q969H8	0.38	0.355	0.854
NBAS	A2RRP1	0.36	0.355	0.854
UPF1	Q92900;Q92900-2	0.11	0.357	0.854
STXBP2	Q15833;Q15833-2;Q15833-3	0.16	0.357	0.854
SNX6	Q9UNH7	-0.1	0.357	0.854
RPS15A	P62244	0.18	0.357	0.854
YY1	P25490	0.25	0.357	0.854
PRKACA	P17612	0.19	0.357	0.854
MTA1	Q13330;Q13330-3	0.24	0.357	0.854
SPRYD4	Q8WW59	-0.2	0.357	0.854
AKR7A2	O43488	-0.16	0.357	0.854
MAX	P61244;P61244-2;P61244-3;P61244-4;P61244-5;P61244-6	0.5	0.358	0.854
CEACAM1	P13688;P13688-10;P13688-2;P13688-8	0.42	0.358	0.854
MRPS33	Q9Y291	-0.24	0.358	0.854
ARFGEF1	Q9Y6D6	-0.47	0.358	0.854
POU2F1	P14859;P14859-2;P14859-3;P14859-4;P14859-5;P14859-6	-0.19	0.358	0.854
MACROD2	A1Z1Q3;A1Z1Q3-2	0.38	0.358	0.854
ENTPD5	O75356	-0.29	0.358	0.854
RBM22	Q9NW64	-0.1	0.358	0.854
MMP2	P08253;P08253-2;P08253-3	0.48	0.359	0.854
GALNT7	Q86SF2	-0.26	0.359	0.854
CLASP1	Q7Z460;Q7Z460-2;Q7Z460-3;Q7Z460-4;Q7Z460-5	0.33	0.359	0.854
GNAI3	P08754	-0.15	0.36	0.854
HSPH1	Q92598;Q92598-2	0.1	0.36	0.854
FDFT1	P37268;P37268-2;P37268-3	-0.46	0.36	0.854
BIRC6	Q9NR09	-0.5	0.36	0.854
ITM2C	Q9NQX7;Q9NQX7-2;Q9NQX7-3	0.41	0.36	0.854
TCN1	P20061	-0.16	0.36	0.854
POLA1	P09884	-0.17	0.361	0.854
ILF2	Q12905	0.22	0.361	0.854
PSMD11	O00231;O00231-2	0.13	0.361	0.854
BPI	P17213	-1.13	0.361	0.854
PSEN1	P49768;P49768-2;P49768-7	-0.27	0.362	0.854
SOD2	P04179;P04179-4	0.2	0.362	0.854
RABGGTA	Q92696	-0.12	0.362	0.854
PFKM	P08237;P08237-3	-0.17	0.362	0.854
FGA	P02671;P02671-2	0.3	0.362	0.854
MRPL45	Q9BRJ2	-0.14	0.362	0.854
ALDH18A1	P54886;P54886-2	-0.16	0.362	0.854
ZNF326	Q5BKZ1	0.21	0.362	0.854
SEC31A	O94979;O94979-4	-0.1	0.363	0.854
SLAIN2	Q9P270	-0.15	0.363	0.854
HLA-DRB5	Q30154	-0.7	0.363	0.854
HSPG2	P98160	0.22	0.363	0.854
STAU2	Q9NUL3;Q9NUL3-2;Q9NUL3-3;Q9NUL3-4;Q9NUL3-6;Q9NUL3-7;Q9NUL3-8	0.58	0.363	0.854
PFN1	P07737	0.14	0.363	0.854
RAB13	P51153	-0.21	0.363	0.854
CNOT1	A5YKK6	0.1	0.364	0.854
RPS3A	P61247	0.12	0.364	0.854
PKP3	Q9Y446;Q9Y446-2	-0.21	0.364	0.854
SNX17	Q15036;Q15036-2	-0.26	0.364	0.854
GCDH	Q92947	-0.19	0.364	0.854
ITIH4	Q14624	0.35	0.364	0.854
TIMM22	Q9Y584	-0.19	0.365	0.855
ALOX15	P16050;P16050-2	0.26	0.365	0.856
[truncated: 2,905 more rows]

## Sheet: Supplementary Table 7
Supplementary Table 7. Overlapping genes and proteins differentially expressed between colorectal adenomas at high and low risk of progressing to cancer.
Gene name	Chromosomal arm	Gene		Protein
		log2FC	adjusted p-value	log2FC	p-value
S100A8	1q	1.15	0.0321	1.83	0.0019
S100A9	1q	1.37	0.0013	1.23	0.0047
SCPEP1	17q	0.69	0.029	0.78	0.0021
ITGB3	17q	0.67	0.0184	0.75	0.0179
COL15A1	9q	1.13	0.0051	0.73	0.0229
NELFCD	20q	0.77	0.0006	0.68	0.0266
GLYCTK	3p	0.62	0.0089	0.66	0.001
COL18A1	21q	0.87	0.0193	0.64	0.0453
HNF4A	20q	0.66	< 0.001	0.61	< 0.001
MIA3	1q	-0.73	0.018	-0.76	0.0005
HSPA2	14q	-1.33	0.0083	-0.95	0.0226
MLPH	2q	-0.78	0.0013	-1.34	0.0007
CKB	14q	-0.98	0.0394	-1.55	0.0006
RAB27B	18q	-0.96	0.0135	-2.23	0.0078

## Sheet: Supplementary Table 8
Supplementary Table 8. Gene-dosage effect in CRCs. Significantly and positively correlated genes/proteins among DNA copy number, RNA and Protein expression are presented in the table.
		DNA vs RNA			RNA vs Protein			DNA vs Protein
Gene name	Chromosome	Correlation coefficient	p-value	FDR	Correlation coefficient	p-value	FDR	Correlation coefficient	p-value	FDR
ACSS1	20	0.698331	2.92678e-05	0.000361372	0.730049	1.26786e-05	0.000277212	0.555172	0.00208875	0.0837113
ADNP	20	0.916352	1.45019e-07	3.91164e-05	0.752217	5.49409e-06	0.000157974	0.706404	3.04852e-05	0.00799855
AHCY	20	0.81891	1.00393e-06	3.91164e-05	0.691212	3.7675e-05	0.000654074	0.642714	0.000180316	0.0229384
APMAP	20	0.866073	5.57963e-07	3.91164e-05	0.830033	8.95675e-07	8.12999e-05	0.801112	1.22689e-06	0.00144811
CHMP4B	20	0.766407	2.51014e-06	5.45989e-05	0.63871	0.000202859	0.00220622	0.557731	0.00162448	0.0733286
CRNKL1	20	0.900334	2.57843e-07	3.91164e-05	0.704926	3.21438e-05	0.00057914	0.628079	0.000355707	0.0324621
CST3	20	0.791769	1.407e-06	3.91164e-05	0.685873	4.53578e-05	0.000749654	0.621357	0.000331907	0.0321524
CSTF1	20	0.905673	2.17769e-07	3.91164e-05	0.541872	0.00277233	0.0145242	0.584236	0.00108139	0.0601909
DDX27	20	0.917686	1.36652e-07	3.91164e-05	0.778865	1.8112e-06	8.62397e-05	0.771301	2.18691e-06	0.00144811
DSTN	20	0.871413	5.07961e-07	3.91164e-05	0.737041	6.90682e-06	0.000185864	0.718799	1.3767e-05	0.00471237
EIF6	20	0.848721	7.21627e-07	3.91164e-05	0.751279	4.10447e-06	0.000128586	0.684093	4.82168e-05	0.0104334
GSS	20	0.78465	1.6007e-06	4.05971e-05	0.780645	1.74036e-06	8.59535e-05	0.662736	9.75576e-05	0.0170645
HNF4A	20	0.891435	3.29551e-07	3.91164e-05	0.807882	1.40355e-06	8.41873e-05	0.672906	9.49586e-05	0.0170645
MAPRE1	20	0.872303	4.99688e-07	3.91164e-05	0.593771	0.000686802	0.00537909	0.558176	0.00160819	0.0733286
MOCS3	20	0.940823	1.80574e-08	1.66848e-05	0.703907	6.54785e-05	0.00100688	0.717338	4.11411e-05	0.00959502
NCOA5	20	0.874082	4.83208e-07	3.91164e-05	0.535039	0.00267038	0.0141902	0.549277	0.00196237	0.0837113
NDRG3	20	0.732147	8.30706e-06	0.000131596	0.761717	5.83362e-05	0.000916308	0.649915	0.00138437	0.0667997
NSFL1C	20	0.842937	7.75662e-07	3.91164e-05	0.865628	5.62151e-07	8.12999e-05	0.736151	7.14176e-06	0.00299811
PIGU	20	0.911012	1.8012e-07	3.91164e-05	0.680702	0.00179245	0.0107848	0.661404	0.00263834	0.0933102
POFUT1	20	0.74505	5.13158e-06	9.05142e-05	0.796552	1.62792e-06	8.41873e-05	0.584729	0.00106886	0.0601909
PTK6	20	0.677864	5.95448e-05	0.000621813	0.728696	8.37699e-05	0.00116833	0.72	0.000111766	0.0175771
RPRD1B	20	0.958621	0	0	0.785095	1.58671e-06	8.41873e-05	0.74594	4.96791e-06	0.00231725
RRBP1	20	0.809566	1.10842e-06	3.91164e-05	0.739711	6.25005e-06	0.000172616	0.607564	0.000481303	0.0382505
RTFDC1	20	0.859844	6.16759e-07	3.91164e-05	0.702076	6.96265e-05	0.00104019	0.648962	0.000344655	0.0321524
STAU1	20	0.931924	5.77751e-08	3.46485e-05	0.771301	2.18691e-06	9.36801e-05	0.767742	2.41467e-06	0.00144811
TOMM34	20	0.849166	7.17454e-07	3.91164e-05	0.788209	1.49622e-06	8.41873e-05	0.643604	0.000175618	0.0229384
VAPB	20	0.885651	3.79041e-07	3.91164e-05	0.663181	9.61871e-05	0.00126185	0.546162	0.00210142	0.0837113
XRN2	20	0.940378	1.98723e-08	1.66848e-05	0.613793	0.000407778	0.00371335	0.534594	0.00269567	0.0935243
CNDP2	18	0.631146	0.000252312	0.00196149	0.821135	9.81389e-07	8.12999e-05	0.593771	0.000686802	0.0488677
GALNT1	18	0.806897	1.14261e-06	3.91164e-05	0.628031	0.000275582	0.00278099	0.559956	0.00154447	0.072041
LMAN1	18	0.681424	5.28101e-05	0.000569914	0.680089	5.52509e-05	0.000875258	0.583537	0.000885464	0.0543457
NARS	18	0.824249	9.50742e-07	3.91164e-05	0.762403	2.83394e-06	0.000106222	0.628476	0.000272146	0.030065
TXNL1	18	0.817575	1.01779e-06	3.91164e-05	0.617798	0.000365904	0.00344409	0.63337	0.000236769	0.0268637
USP14	18	0.791769	1.407e-06	3.91164e-05	0.726363	1.03429e-05	0.000245309	0.583982	0.000875882	0.0543457
ACOX1	17	0.578643	0.000997084	0.00593724	0.840267	8.0048e-07	8.12999e-05	0.536819	0.00257125	0.0931355
ALKBH5	17	0.768187	2.38412e-06	5.26766e-05	0.725275	0.00689166	0.0290474	0.774725	0.00292338	0.097065
C1QBP	17	0.676529	6.22623e-05	0.000645376	0.584872	0.000856989	0.00628771	0.667186	8.46021e-05	0.0161436
GLOD4	17	0.792659	1.38676e-06	3.91164e-05	0.581313	0.000934766	0.00675413	0.624027	0.000308266	0.0315634
PFN1	17	0.744605	5.21571e-06	9.16132e-05	0.526585	0.00318786	0.0160079	0.626696	0.00028612	0.0307861
TSR1	17	0.695217	3.27093e-05	0.000393449	0.637352	0.00137999	0.00891555	0.626482	0.00174464	0.0779148
YWHAE	17	0.741935	5.75421e-06	9.85966e-05	0.666741	8.58249e-05	0.00118517	0.606229	0.000498493	0.0382505
ANXA2	15	0.555061	0.00172523	0.00900811	0.796663	1.3044e-06	8.41873e-05	0.545717	0.00212197	0.0837113
DLST	14	0.810011	1.10296e-06	3.91164e-05	0.592436	0.000710268	0.00550396	0.660957	0.000103215	0.0173318
NEK9	14	0.752614	3.91753e-06	7.44153e-05	0.660646	0.000186133	0.00207265	0.565955	0.00201692	0.0837113
PRMT5	14	0.694327	3.37582e-05	0.00040033	0.766995	3.29741e-06	0.000111417	0.549754	0.00234718	0.0887926
TMX1	14	0.840712	7.96348e-07	3.91164e-05	0.662736	9.75576e-05	0.00127585	0.729032	9.34733e-06	0.00356728
ALG5	13	0.802447	1.20599e-06	3.91164e-05	0.749754	6.01574e-06	0.000170328	0.591626	0.000906193	0.0543457
DIS3	13	0.791324	1.41741e-06	3.91467e-05	0.74861	4.51188e-06	0.000133386	0.574194	0.00110904	0.0601909
ERCC5	13	0.769967	2.26798e-06	5.06435e-05	0.689573	0.000144941	0.00171019	0.625299	0.000825239	0.0543457
ESD	13	0.681869	5.20182e-05	0.00056427	0.639155	0.000200237	0.00218336	0.797998	1.27976e-06	0.00144811
GTF2F2	13	0.734372	7.63717e-06	0.000124267	0.551232	0.0022741	0.0127119	0.555665	0.00206653	0.0837113
HMGB1	13	0.758398	3.22162e-06	6.59725e-05	0.800222	1.24138e-06	8.40536e-05	0.772191	2.13557e-06	0.00144811
IPO5	13	0.746385	4.88832e-06	8.69541e-05	0.547497	0.00204081	0.0118333	0.587097	0.000811309	0.0543457
POLR1D	13	0.894105	3.07437e-07	3.91164e-05	0.690435	0.000273025	0.0027685	0.650435	0.000773517	0.0541204
SUCLA2	13	0.713459	1.68177e-05	0.000232239	0.892325	3.22126e-07	8.12999e-05	0.760623	2.99772e-06	0.00157305
SUGT1	13	0.758398	3.22162e-06	6.59725e-05	0.604894	0.000516219	0.00437796	0.605784	0.000504341	0.0382505
TPP2	13	0.856285	6.50403e-07	3.91164e-05	0.6703	7.64685e-05	0.00112637	0.612458	0.000422643	0.0369637
UCHL3	13	0.801557	1.21982e-06	3.91164e-05	0.692102	3.65158e-05	0.000638722	0.692102	3.65158e-05	0.00901725
ARFGEF1	8	0.678754	5.77926e-05	0.00061266	0.768473	4.26306e-06	0.00012875	0.735632	1.45928e-05	0.00471237
ATP6V1B2	8	0.753059	3.85756e-06	7.44153e-05	0.728142	9.66807e-06	0.000233256	0.702781	2.49246e-05	0.00697558
CPNE3	8	0.795328	1.33037e-06	3.91164e-05	0.507453	0.00468872	0.0214415	0.53059	0.00293284	0.097065
CTSB	8	0.748165	4.58438e-06	8.38541e-05	0.56396	0.00140908	0.00901728	0.547942	0.00202095	0.0837113
ESRP1	8	0.695662	3.2196e-05	0.000388388	0.831368	8.83175e-07	8.12999e-05	0.768187	2.38412e-06	0.00144811
GGH	8	0.683648	4.89565e-05	0.000533816	0.860734	6.08346e-07	8.12999e-05	0.573749	0.00112082	0.0601909
GSR	8	0.766852	2.47767e-06	5.41732e-05	0.777976	1.84887e-06	8.62397e-05	0.77842	1.82984e-06	0.00144811
HSF1	8	0.740156	6.14727e-06	0.00010364	0.68315	0.000127956	0.00156606	0.648962	0.000344655	0.0321524
LACTB2	8	0.536819	0.00257125	0.0122939	0.725918	1.05188e-05	0.000248079	0.652503	0.000134261	0.0187876
PRKDC	8	0.74238	5.66032e-06	9.73853e-05	0.733927	7.76653e-06	0.000202509	0.540823	0.00235979	0.0887926
PROSC	8	0.717019	1.47199e-05	0.000208061	0.67386	6.80328e-05	0.00102734	0.573304	0.0011327	0.0601909
PUF60	8	0.810456	1.09755e-06	3.91164e-05	0.761958	2.87367e-06	0.000106758	0.605339	0.00051025	0.0382505
RRS1	8	0.770412	2.2404e-06	5.06435e-05	0.531624	0.00583091	0.025578	0.69641	0.000117236	0.0175771
TCEA1	8	0.67386	6.80328e-05	0.000701724	0.791769	1.407e-06	8.41873e-05	0.611568	0.000432816	0.0370808
XPO7	8	0.803782	1.18602e-06	3.91164e-05	0.547942	0.00202095	0.0117669	0.640489	0.00019255	0.0237742
YTHDF3	8	0.735706	7.26237e-06	0.000119559	0.591991	0.000718245	0.00554263	0.613348	0.000412681	0.0368604
ZFAND1	8	0.733482	7.89817e-06	0.000126552	0.58004	0.00435638	0.0201855	0.600791	0.00294145	0.097065
ZNF706	8	0.762403	2.83394e-06	5.94844e-05	0.766667	0.000195408	0.00214415	0.7	0.00118136	0.0603804
HIBADH	7	0.787764	1.50839e-06	4.01528e-05	0.78465	1.6007e-06	8.41873e-05	0.586207	0.000829318	0.0543457
NUDCD3	7	0.907898	2.01779e-07	3.91164e-05	0.839286	0.000104309	0.00133158	0.803571	0.000488677	0.0382505
PPIA	7	0.717019	1.47199e-05	0.000208061	0.647164	0.00015789	0.00181595	0.572414	0.00115681	0.0603804
SUN1	7	0.761513	2.9142e-06	6.05633e-05	0.603115	0.000540715	0.00451276	0.586652	0.00082027	0.0543457
DNPH1	6	0.551947	0.00184961	0.00955065	0.81802	1.01314e-06	8.12999e-05	0.571079	0.0011938	0.0603804
PRKAA1	5	0.611568	0.000432816	0.00306919	0.649833	0.000145652	0.00171019	0.647608	0.000155789	0.0210969
SUB1	5	0.543048	0.00224897	0.0111073	0.539488	0.00242853	0.013292	0.543938	0.00220592	0.085745
TARS	5	0.646719	0.000160016	0.00136812	0.760178	3.04075e-06	0.000109103	0.683204	4.97063e-05	0.0104334
EIF4E	4	0.709089	1.15287e-05	0.000172233	0.547497	0.00204081	0.0118333	0.529091	0.00264505	0.0933102
GALNT7	4	0.63782	0.000208194	0.00167432	0.762403	2.83394e-06	0.000106222	0.52881	0.00304391	0.0982948
PPP3CA	4	0.519746	0.00324338	0.0147683	0.70723	2.11831e-05	0.000419465	0.541996	0.00197665	0.0837113
RAP1GDS1	4	0.67527	4.24236e-05	0.000474918	0.646274	0.000162167	0.00185498	0.556235	0.00141385	0.0674472
WDR1	4	0.656952	0.000117021	0.00108685	0.761513	2.9142e-06	0.000107314	0.602225	0.00055334	0.0400504
CAPZB	1	0.583982	0.000875882	0.00532892	0.613348	0.000412681	0.00374986	0.713014	1.7099e-05	0.00512727
EFHD2	1	0.571969	0.00116902	0.00668606	0.819355	9.99373e-07	8.12999e-05	0.571969	0.00116902	0.0603804
PGD	1	0.63515	0.000224949	0.00177841	0.663181	9.61871e-05	0.00126185	0.534149	0.00272118	0.0936352

## Sheet: Supplementary Table 9
Supplementary Table 9. Gene-dosage effect in colorectal adenomas. Significantly and positively correlated genes/proteins among DNA copy number, RNA and Protein expression are presented in the table.
		DNA vs RNA			RNA vs Protein			DNA vs Protein
Gene name	Chromosome	Correlation coefficient	p-value	FDR	Correlation coefficient	p-value	FDR	Correlation coefficient	p-value	FDR
EIF6	20	0.665025	0.000121665	0.0201965	0.712315	2.46027e-05	0.000942825	0.754187	5.1139e-06	0.0212227
POFUT1	20	0.712808	2.41629e-05	0.00716259	0.797482	1.97851e-06	0.000178022	0.617406	0.000605825	0.211983
RPRD1B	20	0.741872	8.08668e-06	0.00419496	0.667488	0.000112685	0.00288668	0.640394	0.000252602	0.176714
CCAR2	8	0.551232	0.0022741	0.0659965	0.505419	0.00571757	0.0422958	0.580788	0.00117278	0.243351
EPHX2	8	0.639409	0.000259754	0.0276405	0.766502	3.34979e-06	0.000220661	0.607389	0.000612962	0.211983
ALDH7A1	5	0.556158	0.00204451	0.0646522	0.683251	6.78353e-05	0.00198251	0.586207	0.00103201	0.241758
EPHB2	1	0.615271	0.000500363	0.0340411	0.740887	8.39456e-06	0.000419728	0.636453	0.000282287	0.176714
H6PD	1	0.636946	0.000278417	0.0281812	0.725616	1.49968e-05	0.000622365	0.5867	0.00101997	0.241758
RCC1	1	0.530049	0.00353437	0.078766	0.629064	0.00034628	0.00619424	0.657143	0.000154793	0.176714
RCC2	1	0.73202	1.17636e-05	0.00542434	0.602463	0.000694069	0.0102505	0.596059	0.000813421	0.241121

## Sheet: Supplementary Table 10
Supplementary Table 10. Association between sample type and RPRD1B protein expression as measured by immunohistochemistry in tissue miscroarrays. RPRD1B expression was measured as a product of epithelial nuclear staining intensity (negative=0, weak=1, moderate=2 or strong=3) and percentage of the cells stained positively (0-100%).
Comparison	RPRD1B expression		Fisher exact test
	0-190	200-300	p-value	odds ratio
high-risk adenoma	2	7	0.197	4.35
low-risk adenoma	8	6
high-risk adenoma & CRC	7	28	0.017	5.12
low-risk adenoma	8	6
high-risk adenoma & CRC	7	28	0.003	5.2
low-risk adenoma & normal adjacent colon	20	15

[truncated: 3 more sheets: Supplementary Table 11, Supplementary Table 12, Supplementary Table 13]
